# Supplementary material for: Discovering large conserved functional components in global network alignment by graph matching
Source: BMC Genomics. 2018 Sep 24;19(Suppl 7):670. doi: 10.1186/s12864-018-5027-9 (PMC6157291; doi:10.1186/s12864-018-5027-9)
Supplement: Supplementary file 2 — The detailed results of Figure 2–5 for all aligners. (XLS 7 kb) [file 12864_2018_5027_MOESM2_ESM.xls]

## Sheet: EC
EC(unit：%)	GMAlign	NETAL	HubAlign	LGRAAL	GHOST	MI-GRAAL	SPINAL	MAGNA
AThaliana-DMelanogaster	51.86	45.47	45.55	44.22	42.43	34.59	31.18	20.43
CElegans-AThaliana	55.84	57.66	56.28	53.52	49.52	42.17	34.25	24.34
CElegans-DMelanogaster	61.96	63.15	66.56	56.95	52.12	51.09	49.93	26.16
CElegans-MMusculus	52.67	58.86	51.23	49.91	47.18	42.72	32	25.37
MMusculus-AThaliana	50.87	49.53	43.96	47.8	41.4	32.91		20.85
MMusculus-DMelanogaster	52.39	48.15	51.18	46.85	41.64	39.47	36.28	21.77
RNorvegicus-AThaliana	68.03	59.66	63.13	63.48	62.02	43.86		31.89
RNorvegicus-CElegans	52.27	47.94	48.15	49.36	40.47	42.66		29.66
RNorvegicus-DMelanogaster	58.54	48.63	54.25	52.19	40.39	43		29.79
RNorvegicus-MMusculus	64.98	59.27	59.4	55.54	51.33	46.18		30.6
RNorvegicus-SPombe	60.94	58.24	54.72	57.25	55.11	35.62		40.6
SPombe-AThaliana	61.18	52.07	49.73	56.23	50.99	37.59		29.97
SPombe-CElegans	44.85	41.86	38.65	39.84	37.85	31.78	25.6	25.34
SPombe-DMelanogaster	59.52	45.64	52.45	50.46	47.68	40.01	37.93	26.55
SPombe-MMusculus	53.39	50.97	46.19	50.56	46.15	37.85		28.85
average EC(%):	56.619	52.473	52.1	51.61	47.085	40.1	35.31	27.478
Note:SPINAL cannot run to end when aligning some pairs of PPI works.

## Sheet: LCC
LCC(unit:%)	GMAlign	HubAlign	NETAL	LGRAAL	GHOST	MI-GRAAL	SPINAL	MAGNA
AThaliana-DMelanogaster	79.67	77.34	77.34	71.53	67.34	73.9	62.07	23.69
CElegans-AThaliana	72.81	77.95	72.91	69.34	61.87	67.52	53.99	23.52
CElegans-DMelanogaster	89.09	91.42	83.73	79.29	77.79	84.62	78.75	31.21
CElegans-MMusculus	69.75	66.21	72.05	64.2	61.9	65.44	49.65	25.65
MMusculus-AThaliana	80.82	72.38	78.31	74.26	66.11	62.08		30.18
MMusculus-DMelanogaster	81.26	79.27	76.22	74.6	67.6	77.76	66.34	30.18
RNorvegicus-AThaliana	75.86	73.2	67.17	67.53	70.49	52.75		24.86
RNorvegicus-CElegans	51.78	53.23	46.77	45.75	45.99	52.75		26.67
RNorvegicus-DMelanogaster	63.19	62.58	52.32	56.43	43.75	54.44		25.59
RNorvegicus-MMusculus	73.26	67.41	65.06	60.35	54.62	57.27		25.53
RNorvegicus-SPombe	60.59	58.3	58.24	52.32	54.38	42.18		37.54
SPombe-AThaliana	88.96	89.74	86.55	77.86	79.96	84.14		51.44
SPombe-CElegans	79.12	74.78	80.22	75.61	72.79	71.17	56.41	37.41
SPombe-DMelanogaster	90.63	91	85.87	80.06	72.32	88.38	80.85	37.26
SPombe-MMusculus	89.64	85.56	87.86	77.97	78.91	82.47		51.75
average LCC(%):	76.429	74.691	72.708	68.473	65.055	64.275	64.01	32.165
Note:SPINAL cannot run to end when aligning some pairs of PPI works.

## Sheet: LCCe
LCCe(unit:%)	GMAlign	HubAlign	NETAL	LGRAAL	GHOST	MI-GRAAL	SPINAL	MAGNA
AThaliana-DMelanogaster	48.12	43.32	41.11	36.56	38.88	33.53	30.99	11.65
CElegans-AThaliana	46.24	50.87	45.78	44.84	39.7	39.39	33.11	13.96
CElegans-DMelanogaster	58.31	64.02	56.45	50.35	48.47	49.17	49.91	18.87
CElegans-MMusculus	45.39	43.15	47.31	41.69	40.2	38.43	31.34	15.64
MMusculus-AThaliana	46.13	39.49	43.48	42.07	35.63	30.72		14.97
MMusculus-DMelanogaster	49.05	48.97	44.24	42.96	38.15	37.99	35.97	16.15
RNorvegicus-AThaliana	60.69	58.71	52.7	54.46	56.7	38.97		17.64
RNorvegicus-CElegans	42.49	43.99	37.9	37.21	35.67	38.2		19.87
RNorvegicus-DMelanogaster	53.78	51.55	41.29	43.48	34.46	39.18		18.41
RNorvegicus-MMusculus	59.48	56.05	52.53	48.28	43.52	42.45		18.93
RNorvegicus-SPombe	50.82	51.2	50.6	45.02	45.58	31.55		29.61
SPombe-AThaliana	56.78	46.64	47.19	46.55	45.4	36.23		23.92
SPombe-CElegans	39.42	34.77	38.38	35.96	33.62	29.93	24.96	17.11
SPombe-DMelanogaster	57.72	51.03	43.43	44.41	43.92	38.78	37.85	18.4
SPombe-MMusculus	50.05	42.84	46.83	43.13	41.35	36.4		23.35
average LCCe(%):	50.965	48.428	45.948	43.798	41.417	37.395	34.876	18.565
Note:SPINAL cannot run to end when aligning some pairs of PPI works.

## Sheet: S3
S3(unit:%)	NETAL	LGRAAL	GMAlign	GHOST	HubAlign	MAGNA	MI-GRAAL	SPINAL
AThaliana-DMelanogaster	21.61	17.82	18.37	16.2	16.06	13.61	13.51	11.78
CElegans-AThaliana	38.86	31.99	26.15	26.62	26.96	21.47	23.38	18.31
CElegans-DMelanogaster	37.1	25.93	16.59	19.05	22.86	18.7	21.07	12.34
CElegans-MMusculus	35.27	30.52	28.35	26.35	27.32	21.49	23.96	17.39
MMusculus-AThaliana	31.88	28.8	29.24	23.94	24.42	18.63	18.59
MMusculus-DMelanogaster	26.22	20.11	15.83	16.63	15.74	15.96	15.22	11.03
RNorvegicus-AThaliana	48.11	44.45	32.75	35.29	30.99	29.48	26.77
RNorvegicus-CElegans	31.99	32.57	26.08	22.54	24.17	27	25.8
RNorvegicus-DMelanogaster	39.59	30.31	17.8	25.18	13.76	24.56	30.79
RNorvegicus-MMusculus	45.13	35.1	30.13	27.18	26.34	28.23	27.13
RNorvegicus-SPombe	30.64	34.27	27	26.58	23.73	33.49	18.6
SPombe-AThaliana	38.38	38.07	37.03	30.63	27.68	27.42	24.94
SPombe-CElegans	29.54	28.67	31.86	26.27	26.4	22.89	21.29	17.18
SPombe-DMelanogaster	27.15	29.99	19.87	20.87	19.54	19.26	24.69	12.18
SPombe-MMusculus	34.3	33.63	33.18	28.61	27.33	26.02	26.03
average S3(%):	34.385	30.82	26.015	24.796	23.55	23.214	22.785	14.316
Note:SPINAL cannot run to end when aligning some pairs of PPI works.
