# Supplementary material for: Discovering large conserved functional components in global network alignment by graph matching
Source: BMC Genomics. 2018 Sep 24;19(Suppl 7):670. doi: 10.1186/s12864-018-5027-9 (PMC6157291; doi:10.1186/s12864-018-5027-9)
Supplement: Supplementary file 3 — The detailed results of Figure 13–15 for all aligners. (XLS 8 kb) [file 12864_2018_5027_MOESM3_ESM.xls]

## Sheet: BP
AFSofBP	GMAlign	HubAlign	MI-GRAAL	NETAL	GHOST	LGRAAL	MAGNA	SPINAL
AThaliana-DMelanogaster	0.536662	0.543186	0.515135	0.505822	0.515164	0.493474	0.47484	0.394444
CElegans-AThaliana	0.599283	0.601847	0.574807	0.626735	0.585784	0.511649	0.489328	0.506059
CElegans-DMelanogaster	0.704522	0.698516	0.689824	0.680739	0.678352	0.662309	0.66142	0.63988
CElegans-MMusculus	0.984004	1.00687	1.01002	1.05322	0.953623	0.879729	0.879479	0.78661
MMusculus-AThaliana	0.693708	0.669088	0.671683	0.682573	0.69167	0.599431	0.597133
MMusculus-DMelanogaster	0.855728	0.832885	0.852431	0.791761	0.813977	0.773212	0.725369	0.706645
RNorvegicus-AThaliana	0.716396	0.723903	0.65644	0.718891	0.67508	0.625801	0.614443
RNorvegicus-CElegans	0.422194	0.430926	0.360495	0.335806	0.373103	0.335014	0.38428
RNorvegicus-DMelanogaster	0.808772	0.791027	0.658043	0.631189	0.676324	0.537629	0.703999
RNorvegicus-MMusculus	1.08068	1.11224	1.02803	0.955155	0.931189	0.872595	0.945542
RNorvegicus-SPombe	0.922929	0.913388	0.903365	0.871926	0.880385	0.790078	0.855314
SPombe-AThaliana	0.559456	0.571497	0.544256	0.568449	0.543634	0.528221	0.501559
SPombe-CElegans	0.57888	0.641937	0.649358	0.604503	0.601757	0.594567	0.515912	0.537594
SPombe-DMelanogaster	0.631208	0.610148	0.634358	0.570948	0.584959	0.623186	0.529935	0.583693
SPombe-MMusculus	0.9493	0.896084	0.891001	0.942193	0.89946	0.874413	0.737051
average AFSofBP:	0.736248	0.736236	0.709283	0.702661	0.693631	0.646754	0.64104	0.593561
Note:SPINAL cannot run to end when aligning some pairs of PPI works.

## Sheet: MF
AFSofMF	HubAlign	GMAlign	NETAL	GHOST	MI-GRAAL	LGRAAL	MAGNA	SPINAL
AThaliana-DMelanogaster	0.0507798	0.0509237	0.0517022	0.0399788	0.0399428	0.0492479	0.0428369	0.0346408
CElegans-AThaliana	0.0647911	0.0706813	0.0561848	0.056177	0.0545213	0.0528278	0.0500169	0.0460681
CElegans-DMelanogaster	0.0310926	0.0182352	0.035532	0.0302245	0.05067	0.0397011	0.0248713	0.0379683
CElegans-MMusculus	0.103423	0.0886585	0.0910811	0.0941506	0.0864531	0.0632719	0.0764269	0.0821833
MMusculus-AThaliana	0.087722	0.0811483	0.0968977	0.0848452	0.0889361	0.0781797	0.0764933
MMusculus-DMelanogaster	0.0689893	0.0828905	0.0902018	0.0710982	0.0865356	0.0843437	0.0653473	0.0764861
RNorvegicus-AThaliana	0.124696	0.125204	0.159348	0.149788	0.128888	0.110936	0.107245
RNorvegicus-CElegans	0.0523657	0.0482728	0.0433712	0.0710958	0.0431859	0.0475035	0.0660953
RNorvegicus-DMelanogaster	0.0951448	0.104383	0.0956369	0.0991617	0.0735389	0.0828474	0.0804035
RNorvegicus-MMusculus	0.235024	0.254911	0.189956	0.22325	0.23994	0.177176	0.200942
RNorvegicus-SPombe	0.152041	0.160216	0.155063	0.161167	0.119799	0.135487	0.129141
SPombe-AThaliana	0.0681319	0.0633105	0.0618071	0.0624068	0.0750714	0.066311	0.0574521
SPombe-CElegans	0.0640971	0.0453921	0.0544046	0.0466409	0.0708719	0.0507177	0.0383216	0.0596329
SPombe-DMelanogaster	0.056595	0.0564669	0.0441821	0.0419681	0.049545	0.0665807	0.039843	0.0451508
SPombe-MMusculus	0.127626	0.112467	0.136053	0.116522	0.106527	0.103985	0.0787066
average AFSofMF:	0.092168	0.0908774	0.0907614	0.0898983	0.0876284	0.0806078	0.0756095	0.05459
Note:SPINAL cannot run to end when aligning some pairs of PPI works.

## Sheet: CC
AFSofCC	HubAlign	GMAlign	GHOST	NETAL	MI-GRAAL	LGRAAL	MAGNA	SPINAL
AThaliana-DMelanogaster	0.29239	0.292749	0.276413	0.25765	0.281299	0.266726	0.237989	0.222939
CElegans-AThaliana	0.376003	0.344523	0.387823	0.364565	0.329232	0.322535	0.340032	0.328283
CElegans-DMelanogaster	0.268691	0.32891	0.280162	0.275492	0.264046	0.297857	0.237857	0.285308
CElegans-MMusculus	0.488318	0.480726	0.450372	0.478192	0.460005	0.420418	0.434047	0.398141
MMusculus-AThaliana	0.389059	0.419569	0.412523	0.422117	0.401308	0.379332	0.395089
MMusculus-DMelanogaster	0.335258	0.350349	0.317023	0.301192	0.337227	0.31374	0.282106	0.296464
RNorvegicus-AThaliana	0.536852	0.524091	0.494809	0.572354	0.514895	0.510062	0.46035
RNorvegicus-CElegans	0.257189	0.241162	0.211146	0.205246	0.22919	0.19125	0.1965
RNorvegicus-DMelanogaster	0.401959	0.404457	0.283001	0.298146	0.267638	0.290872	0.346973
RNorvegicus-MMusculus	0.65626	0.620266	0.564257	0.537609	0.601993	0.488352	0.553877
RNorvegicus-SPombe	0.863504	0.870265	0.846759	0.862977	0.876935	0.720762	0.847559
SPombe-AThaliana	0.639329	0.615156	0.688737	0.665014	0.603576	0.634101	0.632831
SPombe-CElegans	0.508797	0.532613	0.51175	0.515733	0.509742	0.500021	0.41711	0.42273
SPombe-DMelanogaster	0.539522	0.547513	0.463759	0.428462	0.452918	0.484905	0.424154	0.484535
SPombe-MMusculus	0.801474	0.76806	0.745409	0.745405	0.707861	0.725538	0.64691
average AFSofCC:	0.490307	0.489361	0.462263	0.46201	0.455858	0.436431	0.430226	0.348343
Note:SPINAL cannot run to end when aligning some pairs of PPI works.
