# Supplementary material for: Discovering large conserved functional components in global network alignment by graph matching
Source: BMC Genomics. 2018 Sep 24;19(Suppl 7):670. doi: 10.1186/s12864-018-5027-9 (PMC6157291; doi:10.1186/s12864-018-5027-9)
Supplement: Supplementary file 4 — The results produced by GMAlign. Each pathway pair has four sheets to describe alignment results. The former two sheets represent retrieving results of two species by APID dataserver [38] respectively. The third sheet is direct alignment results of GMAlign. The forth sheet is the final conserved interactions of the pathway pair. (XLS 79 kb) [file 12864_2018_5027_MOESM4_ESM.xls]

## Sheet: SC-HS-03010-HS
UniprotID_A	UniProtName_A	GeneName_A	UniprotID_B	UniProtName_B	GeneName_B	Experiments	Methods	Publications	3DStructures	CurationEvents
P05386	RLA1_HUMAN	RPLP1	P05386	RLA1_HUMAN	RPLP1	1	1	1	0	2
P05386	RLA1_HUMAN	RPLP1	P62249	RS16_HUMAN	RPS16	2	1	2	0	2
P05386	RLA1_HUMAN	RPLP1	P62277	RS13_HUMAN	RPS13	2	1	2	0	2
P05386	RLA1_HUMAN	RPLP1	P62244	RS15A_HUMAN	RPS15A	2	1	2	0	2
P05386	RLA1_HUMAN	RPLP1	P15880	RS2_HUMAN	RPS2	2	1	2	0	2
P05386	RLA1_HUMAN	RPLP1	P08865	RSSA_HUMAN	RPSA	2	1	2	0	2
P05386	RLA1_HUMAN	RPLP1	P62081	RS7_HUMAN	RPS7	2	1	2	0	2
P05386	RLA1_HUMAN	RPLP1	P62701	RS4X_HUMAN	RPS4X	2	1	2	0	2
P05386	RLA1_HUMAN	RPLP1	P62280	RS11_HUMAN	RPS11	1	1	1	0	1
P05386	RLA1_HUMAN	RPLP1	P62753	RS6_HUMAN	RPS6	2	1	2	0	2
P05386	RLA1_HUMAN	RPLP1	P62241	RS8_HUMAN	RPS8	2	1	2	0	2
P05386	RLA1_HUMAN	RPLP1	P46782	RS5_HUMAN	RPS5	2	1	2	0	2
P05386	RLA1_HUMAN	RPLP1	P61247	RS3A_HUMAN	RPS3A	2	1	2	0	2
P05386	RLA1_HUMAN	RPLP1	P62854	RS26_HUMAN	RPS26	2	1	2	0	3
P05386	RLA1_HUMAN	RPLP1	P62266	RS23_HUMAN	RPS23	2	1	2	0	2
P05386	RLA1_HUMAN	RPLP1	P23396	RS3_HUMAN	RPS3	2	1	2	0	2
P05386	RLA1_HUMAN	RPLP1	P08708	RS17_HUMAN	RPS17	1	1	1	0	1
P05386	RLA1_HUMAN	RPLP1	P62847	RS24_HUMAN	RPS24	1	1	1	0	1
P05386	RLA1_HUMAN	RPLP1	P39019	RS19_HUMAN	RPS19	2	1	2	0	2
P05386	RLA1_HUMAN	RPLP1	P46783	RS10_HUMAN	RPS10	2	1	2	0	2
P05386	RLA1_HUMAN	RPLP1	P62851	RS25_HUMAN	RPS25	2	1	2	0	2
P05386	RLA1_HUMAN	RPLP1	P63220	RS21_HUMAN	RPS21	1	1	1	0	1
P05386	RLA1_HUMAN	RPLP1	P62979	RS27A_HUMAN	RPS27A	1	1	1	0	1
P05386	RLA1_HUMAN	RPLP1	P84098	RL19_HUMAN	RPL19	2	1	2	0	2
P05386	RLA1_HUMAN	RPLP1	P62906	RL10A_HUMAN	RPL10A	1	1	1	0	1
P05386	RLA1_HUMAN	RPLP1	P50914	RL14_HUMAN	RPL14	1	1	1	0	1
P05386	RLA1_HUMAN	RPLP1	Q07020	RL18_HUMAN	RPL18	1	1	1	0	1
P05386	RLA1_HUMAN	RPLP1	P62888	RL30_HUMAN	RPL30	1	1	1	0	1
P05386	RLA1_HUMAN	RPLP1	P61513	RL37A_HUMAN	RPL37A	1	1	1	0	1
P05386	RLA1_HUMAN	RPLP1	P62263	RS14_HUMAN	RPS14	1	1	1	0	1
P05386	RLA1_HUMAN	RPLP1	P62269	RS18_HUMAN	RPS18	1	1	1	0	1
P05387	RLA2_HUMAN	RPLP2	P05386	RLA1_HUMAN	RPLP1	5	4	4	0	7
P05387	RLA2_HUMAN	RPLP2	P05387	RLA2_HUMAN	RPLP2	1	1	1	0	2
P05387	RLA2_HUMAN	RPLP2	P62280	RS11_HUMAN	RPS11	2	1	2	0	2
P05387	RLA2_HUMAN	RPLP2	P08708	RS17_HUMAN	RPS17	1	1	1	0	1
P05387	RLA2_HUMAN	RPLP2	P62851	RS25_HUMAN	RPS25	2	1	2	0	2
P05387	RLA2_HUMAN	RPLP2	P62854	RS26_HUMAN	RPS26	2	1	2	0	3
P05387	RLA2_HUMAN	RPLP2	P62241	RS8_HUMAN	RPS8	2	1	2	0	2
P05387	RLA2_HUMAN	RPLP2	P62081	RS7_HUMAN	RPS7	2	1	2	0	2
P05387	RLA2_HUMAN	RPLP2	P62244	RS15A_HUMAN	RPS15A	2	1	2	0	2
P05387	RLA2_HUMAN	RPLP2	P61247	RS3A_HUMAN	RPS3A	2	1	2	0	2
P05387	RLA2_HUMAN	RPLP2	P62266	RS23_HUMAN	RPS23	2	1	2	0	2
P05387	RLA2_HUMAN	RPLP2	P62701	RS4X_HUMAN	RPS4X	2	1	2	0	2
P05387	RLA2_HUMAN	RPLP2	P62847	RS24_HUMAN	RPS24	1	1	1	0	1
P05387	RLA2_HUMAN	RPLP2	P62277	RS13_HUMAN	RPS13	2	1	2	0	2
P05387	RLA2_HUMAN	RPLP2	P62249	RS16_HUMAN	RPS16	2	1	2	0	2
P05387	RLA2_HUMAN	RPLP2	P46782	RS5_HUMAN	RPS5	2	1	2	0	2
P05387	RLA2_HUMAN	RPLP2	P62753	RS6_HUMAN	RPS6	2	1	2	0	2
P05387	RLA2_HUMAN	RPLP2	P15880	RS2_HUMAN	RPS2	2	1	2	0	2
P05387	RLA2_HUMAN	RPLP2	P23396	RS3_HUMAN	RPS3	2	1	2	0	2
P05387	RLA2_HUMAN	RPLP2	P08865	RSSA_HUMAN	RPSA	2	1	2	0	2
P05387	RLA2_HUMAN	RPLP2	P62857	RS28_HUMAN	RPS28	1	1	1	0	1
P05387	RLA2_HUMAN	RPLP2	P62263	RS14_HUMAN	RPS14	2	1	2	0	2
P05387	RLA2_HUMAN	RPLP2	P60866	RS20_HUMAN	RPS20	2	1	2	0	2
P05387	RLA2_HUMAN	RPLP2	P63220	RS21_HUMAN	RPS21	1	1	1	0	1
P05387	RLA2_HUMAN	RPLP2	Q71UM5	RS27L_HUMAN	RPS27L	1	1	1	0	1
P05387	RLA2_HUMAN	RPLP2	P27635	RL10_HUMAN	RPL10	1	1	1	0	1
P05387	RLA2_HUMAN	RPLP2	P62906	RL10A_HUMAN	RPL10A	1	1	1	0	1
P05387	RLA2_HUMAN	RPLP2	P62913	RL11_HUMAN	RPL11	1	1	1	0	1
P05387	RLA2_HUMAN	RPLP2	P30050	RL12_HUMAN	RPL12	1	1	1	0	1
P05387	RLA2_HUMAN	RPLP2	P61313	RL15_HUMAN	RPL15	1	1	1	0	1
P05387	RLA2_HUMAN	RPLP2	Q02543	RL18A_HUMAN	RPL18A	1	1	1	0	1
P05387	RLA2_HUMAN	RPLP2	P62750	RL23A_HUMAN	RPL23A	1	1	1	0	1
P05387	RLA2_HUMAN	RPLP2	P62899	RL31_HUMAN	RPL31	1	1	1	0	1
P05387	RLA2_HUMAN	RPLP2	P61513	RL37A_HUMAN	RPL37A	2	2	2	0	2
P05387	RLA2_HUMAN	RPLP2	P18124	RL7_HUMAN	RPL7	1	1	1	0	1
P05387	RLA2_HUMAN	RPLP2	P32969	RL9_HUMAN	RPL9P9	1	1	1	0	1
P05387	RLA2_HUMAN	RPLP2	P62269	RS18_HUMAN	RPS18	1	1	1	0	1
P05387	RLA2_HUMAN	RPLP2	P39019	RS19_HUMAN	RPS19	1	1	1	0	1
P05388	RLA0_HUMAN	RPLP0	P05387	RLA2_HUMAN	RPLP2	3	2	3	0	4
P05388	RLA0_HUMAN	RPLP0	P05386	RLA1_HUMAN	RPLP1	4	2	4	0	5
P05388	RLA0_HUMAN	RPLP0	P62753	RS6_HUMAN	RPS6	2	1	2	0	2
P05388	RLA0_HUMAN	RPLP0	P62701	RS4X_HUMAN	RPS4X	2	1	2	0	2
P05388	RLA0_HUMAN	RPLP0	P23396	RS3_HUMAN	RPS3	2	1	2	0	2
P05388	RLA0_HUMAN	RPLP0	P61247	RS3A_HUMAN	RPS3A	2	1	2	0	2
P05388	RLA0_HUMAN	RPLP0	P08865	RSSA_HUMAN	RPSA	2	1	2	0	2
P05388	RLA0_HUMAN	RPLP0	P62266	RS23_HUMAN	RPS23	2	1	2	0	2
P05388	RLA0_HUMAN	RPLP0	P62244	RS15A_HUMAN	RPS15A	2	1	2	0	2
P05388	RLA0_HUMAN	RPLP0	P62277	RS13_HUMAN	RPS13	2	1	2	0	2
P05388	RLA0_HUMAN	RPLP0	P15880	RS2_HUMAN	RPS2	2	1	2	0	2
P05388	RLA0_HUMAN	RPLP0	P62249	RS16_HUMAN	RPS16	2	1	2	0	2
P05388	RLA0_HUMAN	RPLP0	P62241	RS8_HUMAN	RPS8	2	1	2	0	2
P05388	RLA0_HUMAN	RPLP0	P62847	RS24_HUMAN	RPS24	1	1	1	0	1
P05388	RLA0_HUMAN	RPLP0	P62854	RS26_HUMAN	RPS26	2	1	2	0	3
P05388	RLA0_HUMAN	RPLP0	P62280	RS11_HUMAN	RPS11	2	1	2	0	2
P05388	RLA0_HUMAN	RPLP0	P62263	RS14_HUMAN	RPS14	2	1	2	0	2
P05388	RLA0_HUMAN	RPLP0	P46782	RS5_HUMAN	RPS5	2	1	2	0	2
P05388	RLA0_HUMAN	RPLP0	P62851	RS25_HUMAN	RPS25	2	1	2	0	2
P05388	RLA0_HUMAN	RPLP0	P46783	RS10_HUMAN	RPS10	2	1	2	0	2
P05388	RLA0_HUMAN	RPLP0	P60866	RS20_HUMAN	RPS20	2	1	2	0	2
P05388	RLA0_HUMAN	RPLP0	P62979	RS27A_HUMAN	RPS27A	1	1	1	0	1
P05388	RLA0_HUMAN	RPLP0	P63220	RS21_HUMAN	RPS21	1	1	1	0	1
P05388	RLA0_HUMAN	RPLP0	P83731	RL24_HUMAN	RPL24	2	1	2	0	2
P05388	RLA0_HUMAN	RPLP0	P30050	RL12_HUMAN	RPL12	1	1	1	0	1
P05388	RLA0_HUMAN	RPLP0	P61353	RL27_HUMAN	RPL27	1	1	1	0	1
P05388	RLA0_HUMAN	RPLP0	P62910	RL32_HUMAN	RPL32	1	1	1	0	1
P05388	RLA0_HUMAN	RPLP0	P61513	RL37A_HUMAN	RPL37A	2	2	2	0	2
P05388	RLA0_HUMAN	RPLP0	P25398	RS12_HUMAN	RPS12	1	1	1	0	1
P05388	RLA0_HUMAN	RPLP0	P62269	RS18_HUMAN	RPS18	1	1	1	0	1
P05388	RLA0_HUMAN	RPLP0	P39019	RS19_HUMAN	RPS19	1	1	1	0	1
P05388	RLA0_HUMAN	RPLP0	P62081	RS7_HUMAN	RPS7	1	1	1	0	1
P05388	RLA0_HUMAN	RPLP0	P46781	RS9_HUMAN	RPS9	1	1	1	0	1
P08708	RS17_HUMAN	RPS17	P62847	RS24_HUMAN	RPS24	1	1	1	0	1
P08708	RS17_HUMAN	RPS17	P08865	RSSA_HUMAN	RPSA	2	2	2	0	3
P08708	RS17_HUMAN	RPS17	P62266	RS23_HUMAN	RPS23	2	1	2	0	2
P08708	RS17_HUMAN	RPS17	P15880	RS2_HUMAN	RPS2	3	2	3	0	4
P08708	RS17_HUMAN	RPS17	P62854	RS26_HUMAN	RPS26	2	1	2	0	3
P08708	RS17_HUMAN	RPS17	P62857	RS28_HUMAN	RPS28	1	1	1	0	1
P08708	RS17_HUMAN	RPS17	P46781	RS9_HUMAN	RPS9	2	1	2	0	2
P08708	RS17_HUMAN	RPS17	P62241	RS8_HUMAN	RPS8	1	1	1	0	1
P08708	RS17_HUMAN	RPS17	P62081	RS7_HUMAN	RPS7	1	1	1	0	1
P08708	RS17_HUMAN	RPS17	P61247	RS3A_HUMAN	RPS3A	2	1	2	0	2
P08708	RS17_HUMAN	RPS17	P62851	RS25_HUMAN	RPS25	2	1	2	0	2
P08708	RS17_HUMAN	RPS17	P23396	RS3_HUMAN	RPS3	2	1	2	0	2
P08708	RS17_HUMAN	RPS17	P62753	RS6_HUMAN	RPS6	1	1	1	0	1
P08708	RS17_HUMAN	RPS17	P63220	RS21_HUMAN	RPS21	1	1	1	0	1
P08708	RS17_HUMAN	RPS17	P62750	RL23A_HUMAN	RPL23A	1	1	1	0	1
P08708	RS17_HUMAN	RPS17	P05388	RLA0_HUMAN	RPLP0	1	1	1	0	1
P08865	RSSA_HUMAN	RPSA	P63220	RS21_HUMAN	RPS21	7	5	5	0	8
P08865	RSSA_HUMAN	RPSA	P63173	RL38_HUMAN	RPL38	1	1	1	0	1
P15880	RS2_HUMAN	RPS2	P23396	RS3_HUMAN	RPS3	5	2	5	0	6
P15880	RS2_HUMAN	RPS2	P46782	RS5_HUMAN	RPS5	4	2	4	0	5
P15880	RS2_HUMAN	RPS2	P62081	RS7_HUMAN	RPS7	4	2	4	0	4
P15880	RS2_HUMAN	RPS2	P62241	RS8_HUMAN	RPS8	3	1	3	0	3
P15880	RS2_HUMAN	RPS2	P62753	RS6_HUMAN	RPS6	3	1	3	0	3
P15880	RS2_HUMAN	RPS2	P61247	RS3A_HUMAN	RPS3A	4	2	4	0	5
P15880	RS2_HUMAN	RPS2	P08865	RSSA_HUMAN	RPSA	3	2	3	0	4
P15880	RS2_HUMAN	RPS2	P46781	RS9_HUMAN	RPS9	3	1	3	0	3
P15880	RS2_HUMAN	RPS2	P62269	RS18_HUMAN	RPS18	2	1	2	0	2
P15880	RS2_HUMAN	RPS2	P62847	RS24_HUMAN	RPS24	1	1	1	0	1
P18124	RL7_HUMAN	RPL7	P18124	RL7_HUMAN	RPL7	1	1	1	0	1
P18124	RL7_HUMAN	RPL7	P61247	RS3A_HUMAN	RPS3A	2	1	2	0	2
P18124	RL7_HUMAN	RPL7	P62701	RS4X_HUMAN	RPS4X	2	1	2	0	2
P18124	RL7_HUMAN	RPL7	P62753	RS6_HUMAN	RPS6	2	1	2	0	2
P18124	RL7_HUMAN	RPL7	P08865	RSSA_HUMAN	RPSA	2	1	2	0	2
P18124	RL7_HUMAN	RPL7	P23396	RS3_HUMAN	RPS3	2	1	2	0	2
P18124	RL7_HUMAN	RPL7	P05388	RLA0_HUMAN	RPLP0	2	1	2	0	2
P18124	RL7_HUMAN	RPL7	P32969	RL9_HUMAN	RPL9P9	2	1	2	0	2
P18124	RL7_HUMAN	RPL7	P62277	RS13_HUMAN	RPS13	2	1	2	0	2
P18124	RL7_HUMAN	RPL7	P62263	RS14_HUMAN	RPS14	2	1	2	0	2
P18124	RL7_HUMAN	RPL7	P62244	RS15A_HUMAN	RPS15A	2	1	2	0	2
P18124	RL7_HUMAN	RPL7	P62249	RS16_HUMAN	RPS16	2	1	2	0	2
P18124	RL7_HUMAN	RPL7	P39019	RS19_HUMAN	RPS19	2	1	2	0	2
P18124	RL7_HUMAN	RPL7	P62266	RS23_HUMAN	RPS23	2	1	2	0	2
P18124	RL7_HUMAN	RPL7	P62854	RS26_HUMAN	RPS26	2	1	2	0	3
P18124	RL7_HUMAN	RPL7	P15880	RS2_HUMAN	RPS2	2	1	2	0	2
P18124	RL7_HUMAN	RPL7	P62081	RS7_HUMAN	RPS7	2	1	2	0	2
P18124	RL7_HUMAN	RPL7	P62241	RS8_HUMAN	RPS8	2	1	2	0	2
P18124	RL7_HUMAN	RPL7	P62847	RS24_HUMAN	RPS24	1	1	1	0	1
P18124	RL7_HUMAN	RPL7	P62917	RL8_HUMAN	RPL8	2	1	2	0	2
P18124	RL7_HUMAN	RPL7	P62280	RS11_HUMAN	RPS11	2	1	2	0	2
P18124	RL7_HUMAN	RPL7	P46782	RS5_HUMAN	RPS5	2	1	2	0	2
P18124	RL7_HUMAN	RPL7	P60866	RS20_HUMAN	RPS20	2	1	2	0	2
P18124	RL7_HUMAN	RPL7	P25398	RS12_HUMAN	RPS12	2	1	2	0	2
P18124	RL7_HUMAN	RPL7	P62857	RS28_HUMAN	RPS28	1	1	1	0	1
P18124	RL7_HUMAN	RPL7	P62851	RS25_HUMAN	RPS25	2	1	2	0	2
P18124	RL7_HUMAN	RPL7	P63220	RS21_HUMAN	RPS21	1	1	1	0	1
P18124	RL7_HUMAN	RPL7	Q71UM5	RS27L_HUMAN	RPS27L	1	1	1	0	1
P18124	RL7_HUMAN	RPL7	P05386	RLA1_HUMAN	RPLP1	1	1	1	0	1
P18124	RL7_HUMAN	RPL7	P62269	RS18_HUMAN	RPS18	1	1	1	0	1
P18621	RL17_HUMAN	RPL17	P46778	RL21_HUMAN	RPL21	2	1	2	0	2
P18621	RL17_HUMAN	RPL17	P36578	RL4_HUMAN	RPL4	2	1	2	0	2
P18621	RL17_HUMAN	RPL17	Q02878	RL6_HUMAN	RPL6	1	1	1	0	1
P18621	RL17_HUMAN	RPL17	P62424	RL7A_HUMAN	RPL7A	1	1	1	0	1
P18621	RL17_HUMAN	RPL17	P18124	RL7_HUMAN	RPL7	2	1	2	0	2
P18621	RL17_HUMAN	RPL17	P61247	RS3A_HUMAN	RPS3A	2	1	2	0	2
P18621	RL17_HUMAN	RPL17	P23396	RS3_HUMAN	RPS3	2	1	2	0	2
P18621	RL17_HUMAN	RPL17	P05388	RLA0_HUMAN	RPLP0	1	1	1	0	1
P18621	RL17_HUMAN	RPL17	Q02543	RL18A_HUMAN	RPL18A	1	1	1	0	1
P18621	RL17_HUMAN	RPL17	Q07020	RL18_HUMAN	RPL18	2	1	2	0	2
P18621	RL17_HUMAN	RPL17	P84098	RL19_HUMAN	RPL19	2	1	2	0	2
P18621	RL17_HUMAN	RPL17	P83731	RL24_HUMAN	RPL24	2	1	2	0	2
P18621	RL17_HUMAN	RPL17	P62899	RL31_HUMAN	RPL31	1	1	1	0	1
P18621	RL17_HUMAN	RPL17	P61513	RL37A_HUMAN	RPL37A	1	1	1	0	1
P18621	RL17_HUMAN	RPL17	P39023	RL3_HUMAN	RPL3	2	1	2	0	2
P18621	RL17_HUMAN	RPL17	P46777	RL5_HUMAN	RPL5	2	1	2	0	2
P18621	RL17_HUMAN	RPL17	P62917	RL8_HUMAN	RPL8	2	1	2	0	2
P18621	RL17_HUMAN	RPL17	P32969	RL9_HUMAN	RPL9P9	2	1	2	0	2
P18621	RL17_HUMAN	RPL17	P62280	RS11_HUMAN	RPS11	2	1	2	0	2
P18621	RL17_HUMAN	RPL17	P62277	RS13_HUMAN	RPS13	2	1	2	0	2
P18621	RL17_HUMAN	RPL17	P39019	RS19_HUMAN	RPS19	1	1	1	0	1
P18621	RL17_HUMAN	RPL17	P60866	RS20_HUMAN	RPS20	2	1	2	0	2
P18621	RL17_HUMAN	RPL17	P62266	RS23_HUMAN	RPS23	2	1	2	0	2
P18621	RL17_HUMAN	RPL17	P62851	RS25_HUMAN	RPS25	1	1	1	0	1
P18621	RL17_HUMAN	RPL17	P62854	RS26_HUMAN	RPS26	1	1	1	0	1
P18621	RL17_HUMAN	RPL17	P62857	RS28_HUMAN	RPS28	1	1	1	0	1
P18621	RL17_HUMAN	RPL17	P15880	RS2_HUMAN	RPS2	2	1	2	0	2
P18621	RL17_HUMAN	RPL17	P62701	RS4X_HUMAN	RPS4X	2	1	2	0	2
P18621	RL17_HUMAN	RPL17	P46782	RS5_HUMAN	RPS5	2	1	2	0	2
P18621	RL17_HUMAN	RPL17	P62241	RS8_HUMAN	RPS8	2	1	2	0	2
P18621	RL17_HUMAN	RPL17	P08865	RSSA_HUMAN	RPSA	1	1	1	0	1
P18621	RL17_HUMAN	RPL17	P62753	RS6_HUMAN	RPS6	2	1	2	0	2
P18621	RL17_HUMAN	RPL17	P62847	RS24_HUMAN	RPS24	1	1	1	0	1
P18621	RL17_HUMAN	RPL17	P62910	RL32_HUMAN	RPL32	2	1	2	0	2
P18621	RL17_HUMAN	RPL17	P62244	RS15A_HUMAN	RPS15A	2	1	2	0	2
P18621	RL17_HUMAN	RPL17	P62249	RS16_HUMAN	RPS16	1	1	1	0	1
P18621	RL17_HUMAN	RPL17	P62750	RL23A_HUMAN	RPL23A	2	1	2	0	2
P18621	RL17_HUMAN	RPL17	P62829	RL23_HUMAN	RPL23	2	1	2	0	2
P18621	RL17_HUMAN	RPL17	P62979	RS27A_HUMAN	RPS27A	1	1	1	0	1
P18621	RL17_HUMAN	RPL17	P63220	RS21_HUMAN	RPS21	1	1	1	0	1
P18621	RL17_HUMAN	RPL17	P25398	RS12_HUMAN	RPS12	1	1	1	0	1
P18621	RL17_HUMAN	RPL17	P35268	RL22_HUMAN	RPL22	1	1	1	0	1
P18621	RL17_HUMAN	RPL17	P63173	RL38_HUMAN	RPL38	1	1	1	0	1
P18621	RL17_HUMAN	RPL17	Q71UM5	RS27L_HUMAN	RPS27L	1	1	1	0	1
P18621	RL17_HUMAN	RPL17	P62269	RS18_HUMAN	RPS18	1	1	1	0	1
P23396	RS3_HUMAN	RPS3	P32969	RL9_HUMAN	RPL9P9	4	3	3	0	5
P23396	RS3_HUMAN	RPS3	P46781	RS9_HUMAN	RPS9	3	1	3	0	3
P23396	RS3_HUMAN	RPS3	P46782	RS5_HUMAN	RPS5	3	1	3	0	3
P23396	RS3_HUMAN	RPS3	P62753	RS6_HUMAN	RPS6	3	1	3	0	3
P23396	RS3_HUMAN	RPS3	P62081	RS7_HUMAN	RPS7	3	1	3	0	3
P23396	RS3_HUMAN	RPS3	P62241	RS8_HUMAN	RPS8	3	1	3	0	3
P23396	RS3_HUMAN	RPS3	P08865	RSSA_HUMAN	RPSA	4	2	4	0	4
P23396	RS3_HUMAN	RPS3	P61353	RL27_HUMAN	RPL27	1	1	1	0	1
P23396	RS3_HUMAN	RPS3	P63173	RL38_HUMAN	RPL38	1	1	1	0	1
P25398	RS12_HUMAN	RPS12	P62244	RS15A_HUMAN	RPS15A	3	1	3	0	3
P25398	RS12_HUMAN	RPS12	P62249	RS16_HUMAN	RPS16	3	1	3	0	3
P25398	RS12_HUMAN	RPS12	P62266	RS23_HUMAN	RPS23	3	1	3	0	3
P25398	RS12_HUMAN	RPS12	P15880	RS2_HUMAN	RPS2	3	1	3	0	3
P25398	RS12_HUMAN	RPS12	P62753	RS6_HUMAN	RPS6	3	1	3	0	3
P25398	RS12_HUMAN	RPS12	P39019	RS19_HUMAN	RPS19	3	1	3	0	3
P25398	RS12_HUMAN	RPS12	P62854	RS26_HUMAN	RPS26	3	1	3	0	4
P25398	RS12_HUMAN	RPS12	P62241	RS8_HUMAN	RPS8	3	1	3	0	3
P25398	RS12_HUMAN	RPS12	P62277	RS13_HUMAN	RPS13	3	1	3	0	3
P25398	RS12_HUMAN	RPS12	P62857	RS28_HUMAN	RPS28	2	1	2	0	2
P25398	RS12_HUMAN	RPS12	P46782	RS5_HUMAN	RPS5	3	1	3	0	3
P25398	RS12_HUMAN	RPS12	P23396	RS3_HUMAN	RPS3	3	1	3	0	3
P25398	RS12_HUMAN	RPS12	P61247	RS3A_HUMAN	RPS3A	3	1	3	0	3
P25398	RS12_HUMAN	RPS12	P62847	RS24_HUMAN	RPS24	2	1	2	0	2
P25398	RS12_HUMAN	RPS12	P63220	RS21_HUMAN	RPS21	1	1	1	0	1
P25398	RS12_HUMAN	RPS12	P62979	RS27A_HUMAN	RPS27A	1	1	1	0	1
P25398	RS12_HUMAN	RPS12	Q71UM5	RS27L_HUMAN	RPS27L	1	1	1	0	1
P25398	RS12_HUMAN	RPS12	P08865	RSSA_HUMAN	RPSA	2	1	2	0	2
P25398	RS12_HUMAN	RPS12	P62263	RS14_HUMAN	RPS14	2	1	2	0	2
P25398	RS12_HUMAN	RPS12	P26373	RL13_HUMAN	RPL13	1	1	1	0	1
P25398	RS12_HUMAN	RPS12	P35268	RL22_HUMAN	RPL22	1	1	1	0	1
P25398	RS12_HUMAN	RPS12	P61353	RL27_HUMAN	RPL27	1	1	1	0	1
P25398	RS12_HUMAN	RPS12	P62888	RL30_HUMAN	RPL30	1	1	1	0	1
P26373	RL13_HUMAN	RPL13	P62249	RS16_HUMAN	RPS16	2	1	2	0	2
P26373	RL13_HUMAN	RPL13	P62851	RS25_HUMAN	RPS25	2	1	2	0	2
P26373	RL13_HUMAN	RPL13	P50914	RL14_HUMAN	RPL14	2	1	2	0	2
P26373	RL13_HUMAN	RPL13	P61313	RL15_HUMAN	RPL15	4	2	4	0	4
P26373	RL13_HUMAN	RPL13	Q07020	RL18_HUMAN	RPL18	3	1	3	0	3
P26373	RL13_HUMAN	RPL13	P84098	RL19_HUMAN	RPL19	3	1	3	0	3
P26373	RL13_HUMAN	RPL13	P46778	RL21_HUMAN	RPL21	3	1	3	0	3
P26373	RL13_HUMAN	RPL13	P62829	RL23_HUMAN	RPL23	2	1	2	0	2
P26373	RL13_HUMAN	RPL13	P83731	RL24_HUMAN	RPL24	3	1	3	0	3
P26373	RL13_HUMAN	RPL13	P61513	RL37A_HUMAN	RPL37A	3	2	3	0	3
P26373	RL13_HUMAN	RPL13	P36578	RL4_HUMAN	RPL4	2	1	2	0	2
P26373	RL13_HUMAN	RPL13	P46777	RL5_HUMAN	RPL5	2	1	2	0	2
P26373	RL13_HUMAN	RPL13	Q02878	RL6_HUMAN	RPL6	2	1	2	0	2
P26373	RL13_HUMAN	RPL13	P62424	RL7A_HUMAN	RPL7A	3	1	3	0	3
P26373	RL13_HUMAN	RPL13	P62266	RS23_HUMAN	RPS23	2	1	2	0	2
P26373	RL13_HUMAN	RPL13	P15880	RS2_HUMAN	RPS2	2	1	2	0	2
P26373	RL13_HUMAN	RPL13	P61247	RS3A_HUMAN	RPS3A	2	1	2	0	2
P26373	RL13_HUMAN	RPL13	P23396	RS3_HUMAN	RPS3	2	1	2	0	2
P26373	RL13_HUMAN	RPL13	P62701	RS4X_HUMAN	RPS4X	2	1	2	0	2
P26373	RL13_HUMAN	RPL13	P62753	RS6_HUMAN	RPS6	2	1	2	0	2
P26373	RL13_HUMAN	RPL13	P62241	RS8_HUMAN	RPS8	2	1	2	0	2
P26373	RL13_HUMAN	RPL13	P08865	RSSA_HUMAN	RPSA	1	1	1	0	1
P26373	RL13_HUMAN	RPL13	P62750	RL23A_HUMAN	RPL23A	3	1	3	0	3
P26373	RL13_HUMAN	RPL13	P62857	RS28_HUMAN	RPS28	1	1	1	0	1
P26373	RL13_HUMAN	RPL13	P18124	RL7_HUMAN	RPL7	2	1	2	0	2
P26373	RL13_HUMAN	RPL13	P35268	RL22_HUMAN	RPL22	2	1	2	0	2
P26373	RL13_HUMAN	RPL13	P60866	RS20_HUMAN	RPS20	2	1	2	0	2
P26373	RL13_HUMAN	RPL13	P62888	RL30_HUMAN	RPL30	3	2	3	0	3
P26373	RL13_HUMAN	RPL13	P05388	RLA0_HUMAN	RPLP0	3	1	3	0	3
P26373	RL13_HUMAN	RPL13	P62081	RS7_HUMAN	RPS7	2	1	2	0	2
P26373	RL13_HUMAN	RPL13	P62277	RS13_HUMAN	RPS13	2	1	2	0	2
P26373	RL13_HUMAN	RPL13	P62244	RS15A_HUMAN	RPS15A	2	1	2	0	2
P26373	RL13_HUMAN	RPL13	P18621	RL17_HUMAN	RPL17	1	1	1	0	1
P26373	RL13_HUMAN	RPL13	P63220	RS21_HUMAN	RPS21	1	1	1	0	1
P26373	RL13_HUMAN	RPL13	Q71UM5	RS27L_HUMAN	RPS27L	1	1	1	0	1
P26373	RL13_HUMAN	RPL13	P61353	RL27_HUMAN	RPL27	1	1	1	0	1
P26373	RL13_HUMAN	RPL13	P32969	RL9_HUMAN	RPL9P9	1	1	1	0	1
P26373	RL13_HUMAN	RPL13	P05386	RLA1_HUMAN	RPLP1	1	1	1	0	1
P26373	RL13_HUMAN	RPL13	P62263	RS14_HUMAN	RPS14	1	1	1	0	1
P26373	RL13_HUMAN	RPL13	P62269	RS18_HUMAN	RPS18	1	1	1	0	1
P26373	RL13_HUMAN	RPL13	P62854	RS26_HUMAN	RPS26	1	1	1	0	2
P26373	RL13_HUMAN	RPL13	P46782	RS5_HUMAN	RPS5	1	1	1	0	1
P27635	RL10_HUMAN	RPL10	Q07020	RL18_HUMAN	RPL18	4	3	4	0	4
P27635	RL10_HUMAN	RPL10	P50914	RL14_HUMAN	RPL14	4	3	4	0	4
P27635	RL10_HUMAN	RPL10	P62701	RS4X_HUMAN	RPS4X	4	3	4	0	4
P27635	RL10_HUMAN	RPL10	P60866	RS20_HUMAN	RPS20	3	3	3	0	3
P27635	RL10_HUMAN	RPL10	P39023	RL3_HUMAN	RPL3	4	3	4	0	4
P27635	RL10_HUMAN	RPL10	P62244	RS15A_HUMAN	RPS15A	4	3	4	0	4
P27635	RL10_HUMAN	RPL10	P39019	RS19_HUMAN	RPS19	3	3	3	0	3
P27635	RL10_HUMAN	RPL10	P62241	RS8_HUMAN	RPS8	3	3	3	0	3
P27635	RL10_HUMAN	RPL10	Q02878	RL6_HUMAN	RPL6	4	3	4	0	4
P27635	RL10_HUMAN	RPL10	P25398	RS12_HUMAN	RPS12	3	3	3	0	3
P27635	RL10_HUMAN	RPL10	P35268	RL22_HUMAN	RPL22	3	3	3	0	3
P27635	RL10_HUMAN	RPL10	P15880	RS2_HUMAN	RPS2	4	3	4	0	4
P27635	RL10_HUMAN	RPL10	P46783	RS10_HUMAN	RPS10	4	3	4	0	4
P27635	RL10_HUMAN	RPL10	P18124	RL7_HUMAN	RPL7	4	3	4	0	4
P27635	RL10_HUMAN	RPL10	P46782	RS5_HUMAN	RPS5	3	3	3	0	3
P27635	RL10_HUMAN	RPL10	Q02543	RL18A_HUMAN	RPL18A	3	3	3	0	3
P27635	RL10_HUMAN	RPL10	P62753	RS6_HUMAN	RPS6	3	3	3	0	3
P27635	RL10_HUMAN	RPL10	P62266	RS23_HUMAN	RPS23	4	3	4	0	4
P27635	RL10_HUMAN	RPL10	P62847	RS24_HUMAN	RPS24	3	3	3	0	3
P27635	RL10_HUMAN	RPL10	P62979	RS27A_HUMAN	RPS27A	2	2	2	0	2
P27635	RL10_HUMAN	RPL10	P36578	RL4_HUMAN	RPL4	4	3	4	0	4
P27635	RL10_HUMAN	RPL10	P62424	RL7A_HUMAN	RPL7A	4	3	4	0	4
P27635	RL10_HUMAN	RPL10	P62851	RS25_HUMAN	RPS25	3	3	3	0	3
P27635	RL10_HUMAN	RPL10	P62917	RL8_HUMAN	RPL8	4	3	4	0	4
P27635	RL10_HUMAN	RPL10	P62750	RL23A_HUMAN	RPL23A	4	3	4	0	4
P27635	RL10_HUMAN	RPL10	P62249	RS16_HUMAN	RPS16	4	3	4	0	4
P27635	RL10_HUMAN	RPL10	P08708	RS17_HUMAN	RPS17	3	3	3	0	3
P27635	RL10_HUMAN	RPL10	P62269	RS18_HUMAN	RPS18	3	3	3	0	3
P27635	RL10_HUMAN	RPL10	P83731	RL24_HUMAN	RPL24	3	3	3	0	3
P27635	RL10_HUMAN	RPL10	P62280	RS11_HUMAN	RPS11	3	3	3	0	3
P27635	RL10_HUMAN	RPL10	P46777	RL5_HUMAN	RPL5	4	3	4	0	4
P27635	RL10_HUMAN	RPL10	P23396	RS3_HUMAN	RPS3	3	3	3	0	3
P27635	RL10_HUMAN	RPL10	P05388	RLA0_HUMAN	RPLP0	3	3	3	0	3
P27635	RL10_HUMAN	RPL10	P62913	RL11_HUMAN	RPL11	4	3	4	0	4
P27635	RL10_HUMAN	RPL10	P63173	RL38_HUMAN	RPL38	4	3	4	0	4
P27635	RL10_HUMAN	RPL10	P62277	RS13_HUMAN	RPS13	4	3	4	0	4
P27635	RL10_HUMAN	RPL10	P62829	RL23_HUMAN	RPL23	4	3	4	0	4
P27635	RL10_HUMAN	RPL10	P62910	RL32_HUMAN	RPL32	2	2	2	0	2
P27635	RL10_HUMAN	RPL10	P30050	RL12_HUMAN	RPL12	4	3	4	0	4
P27635	RL10_HUMAN	RPL10	P62081	RS7_HUMAN	RPS7	4	3	4	0	4
P27635	RL10_HUMAN	RPL10	P62899	RL31_HUMAN	RPL31	4	3	4	0	4
P27635	RL10_HUMAN	RPL10	P61353	RL27_HUMAN	RPL27	3	3	3	0	3
P27635	RL10_HUMAN	RPL10	P61313	RL15_HUMAN	RPL15	3	3	3	0	3
P27635	RL10_HUMAN	RPL10	P46781	RS9_HUMAN	RPS9	3	3	3	0	3
P27635	RL10_HUMAN	RPL10	P62888	RL30_HUMAN	RPL30	4	3	4	0	4
P27635	RL10_HUMAN	RPL10	P61247	RS3A_HUMAN	RPS3A	4	3	4	0	4
P27635	RL10_HUMAN	RPL10	P62854	RS26_HUMAN	RPS26	4	3	4	0	5
P27635	RL10_HUMAN	RPL10	P62263	RS14_HUMAN	RPS14	3	3	3	0	3
P27635	RL10_HUMAN	RPL10	P32969	RL9_HUMAN	RPL9P9	4	3	4	0	4
P27635	RL10_HUMAN	RPL10	P26373	RL13_HUMAN	RPL13	3	3	3	0	3
P27635	RL10_HUMAN	RPL10	P62906	RL10A_HUMAN	RPL10A	3	3	3	0	3
P27635	RL10_HUMAN	RPL10	P08865	RSSA_HUMAN	RPSA	3	2	3	0	3
P27635	RL10_HUMAN	RPL10	P46778	RL21_HUMAN	RPL21	2	1	2	0	2
P27635	RL10_HUMAN	RPL10	P84098	RL19_HUMAN	RPL19	3	2	3	0	3
P27635	RL10_HUMAN	RPL10	P63220	RS21_HUMAN	RPS21	2	2	2	0	2
P27635	RL10_HUMAN	RPL10	P61513	RL37A_HUMAN	RPL37A	1	1	1	0	1
P27635	RL10_HUMAN	RPL10	P05386	RLA1_HUMAN	RPLP1	1	1	1	0	1
P27635	RL10_HUMAN	RPL10	P18621	RL17_HUMAN	RPL17	1	1	1	0	1
P30050	RL12_HUMAN	RPL12	P26373	RL13_HUMAN	RPL13	2	1	2	0	2
P30050	RL12_HUMAN	RPL12	P62249	RS16_HUMAN	RPS16	2	1	2	0	2
P30050	RL12_HUMAN	RPL12	P62851	RS25_HUMAN	RPS25	2	1	2	0	2
P30050	RL12_HUMAN	RPL12	P50914	RL14_HUMAN	RPL14	2	1	2	0	2
P30050	RL12_HUMAN	RPL12	P61313	RL15_HUMAN	RPL15	2	1	2	0	2
P30050	RL12_HUMAN	RPL12	Q02543	RL18A_HUMAN	RPL18A	2	1	2	0	2
P30050	RL12_HUMAN	RPL12	Q07020	RL18_HUMAN	RPL18	2	1	2	0	2
P30050	RL12_HUMAN	RPL12	P84098	RL19_HUMAN	RPL19	2	1	2	0	2
P30050	RL12_HUMAN	RPL12	P46778	RL21_HUMAN	RPL21	2	1	2	0	2
P30050	RL12_HUMAN	RPL12	P62829	RL23_HUMAN	RPL23	2	1	2	0	2
P30050	RL12_HUMAN	RPL12	P83731	RL24_HUMAN	RPL24	2	1	2	0	2
P30050	RL12_HUMAN	RPL12	P61353	RL27_HUMAN	RPL27	2	1	2	0	2
P30050	RL12_HUMAN	RPL12	P62888	RL30_HUMAN	RPL30	3	2	3	0	3
P30050	RL12_HUMAN	RPL12	P62899	RL31_HUMAN	RPL31	2	1	2	0	2
P30050	RL12_HUMAN	RPL12	P61513	RL37A_HUMAN	RPL37A	2	1	2	0	2
P30050	RL12_HUMAN	RPL12	P39023	RL3_HUMAN	RPL3	2	1	2	0	2
P30050	RL12_HUMAN	RPL12	P36578	RL4_HUMAN	RPL4	2	1	2	0	2
P30050	RL12_HUMAN	RPL12	P46777	RL5_HUMAN	RPL5	2	1	2	0	2
P30050	RL12_HUMAN	RPL12	Q02878	RL6_HUMAN	RPL6	2	1	2	0	2
P30050	RL12_HUMAN	RPL12	P62424	RL7A_HUMAN	RPL7A	2	1	2	0	2
P30050	RL12_HUMAN	RPL12	P18124	RL7_HUMAN	RPL7	2	1	2	0	2
P30050	RL12_HUMAN	RPL12	P32969	RL9_HUMAN	RPL9P9	2	1	2	0	2
P30050	RL12_HUMAN	RPL12	P62280	RS11_HUMAN	RPS11	2	1	2	0	2
P30050	RL12_HUMAN	RPL12	P62277	RS13_HUMAN	RPS13	2	1	2	0	2
P30050	RL12_HUMAN	RPL12	P62244	RS15A_HUMAN	RPS15A	2	1	2	0	2
P30050	RL12_HUMAN	RPL12	P39019	RS19_HUMAN	RPS19	2	1	2	0	2
P30050	RL12_HUMAN	RPL12	P60866	RS20_HUMAN	RPS20	2	1	2	0	2
P30050	RL12_HUMAN	RPL12	P62266	RS23_HUMAN	RPS23	2	1	2	0	2
P30050	RL12_HUMAN	RPL12	P62847	RS24_HUMAN	RPS24	1	1	1	0	1
P30050	RL12_HUMAN	RPL12	P15880	RS2_HUMAN	RPS2	2	1	2	0	2
P30050	RL12_HUMAN	RPL12	P61247	RS3A_HUMAN	RPS3A	2	1	2	0	2
P30050	RL12_HUMAN	RPL12	P23396	RS3_HUMAN	RPS3	2	1	2	0	2
P30050	RL12_HUMAN	RPL12	P62701	RS4X_HUMAN	RPS4X	2	1	2	0	2
P30050	RL12_HUMAN	RPL12	P46782	RS5_HUMAN	RPS5	2	1	2	0	2
P30050	RL12_HUMAN	RPL12	P62753	RS6_HUMAN	RPS6	2	1	2	0	2
P30050	RL12_HUMAN	RPL12	P62241	RS8_HUMAN	RPS8	2	1	2	0	2
P30050	RL12_HUMAN	RPL12	P46781	RS9_HUMAN	RPS9	2	1	2	0	2
P30050	RL12_HUMAN	RPL12	P08865	RSSA_HUMAN	RPSA	2	1	2	0	2
P30050	RL12_HUMAN	RPL12	P62917	RL8_HUMAN	RPL8	2	1	2	0	2
P30050	RL12_HUMAN	RPL12	P62854	RS26_HUMAN	RPS26	2	1	2	0	3
P30050	RL12_HUMAN	RPL12	P62750	RL23A_HUMAN	RPL23A	2	1	2	0	2
P30050	RL12_HUMAN	RPL12	P08708	RS17_HUMAN	RPS17	1	1	1	0	1
P30050	RL12_HUMAN	RPL12	P62857	RS28_HUMAN	RPS28	1	1	1	0	1
P30050	RL12_HUMAN	RPL12	P25398	RS12_HUMAN	RPS12	2	1	2	0	2
P30050	RL12_HUMAN	RPL12	P05386	RLA1_HUMAN	RPLP1	2	1	2	0	2
P30050	RL12_HUMAN	RPL12	P35268	RL22_HUMAN	RPL22	2	1	2	0	2
P30050	RL12_HUMAN	RPL12	P18621	RL17_HUMAN	RPL17	2	1	2	0	2
P30050	RL12_HUMAN	RPL12	P62910	RL32_HUMAN	RPL32	1	1	1	0	1
P30050	RL12_HUMAN	RPL12	P63220	RS21_HUMAN	RPS21	1	1	1	0	1
P30050	RL12_HUMAN	RPL12	Q71UM5	RS27L_HUMAN	RPS27L	1	1	1	0	1
P30050	RL12_HUMAN	RPL12	P63173	RL38_HUMAN	RPL38	1	1	1	0	1
P30050	RL12_HUMAN	RPL12	P62269	RS18_HUMAN	RPS18	1	1	1	0	1
P32969	RL9_HUMAN	RPL9P9	P46783	RS10_HUMAN	RPS10	2	1	2	0	2
P32969	RL9_HUMAN	RPL9P9	P25398	RS12_HUMAN	RPS12	2	1	2	0	2
P32969	RL9_HUMAN	RPL9P9	P62277	RS13_HUMAN	RPS13	2	1	2	0	2
P32969	RL9_HUMAN	RPL9P9	P62263	RS14_HUMAN	RPS14	2	1	2	0	2
P32969	RL9_HUMAN	RPL9P9	P62244	RS15A_HUMAN	RPS15A	2	1	2	0	2
P32969	RL9_HUMAN	RPL9P9	P62249	RS16_HUMAN	RPS16	2	1	2	0	2
P32969	RL9_HUMAN	RPL9P9	P60866	RS20_HUMAN	RPS20	2	1	2	0	2
P32969	RL9_HUMAN	RPL9P9	P62266	RS23_HUMAN	RPS23	2	1	2	0	2
P32969	RL9_HUMAN	RPL9P9	P62854	RS26_HUMAN	RPS26	2	1	2	0	3
P32969	RL9_HUMAN	RPL9P9	P62857	RS28_HUMAN	RPS28	1	1	1	0	1
P32969	RL9_HUMAN	RPL9P9	P15880	RS2_HUMAN	RPS2	2	1	2	0	2
P32969	RL9_HUMAN	RPL9P9	P61247	RS3A_HUMAN	RPS3A	2	1	2	0	2
P32969	RL9_HUMAN	RPL9P9	P62701	RS4X_HUMAN	RPS4X	2	1	2	0	2
P32969	RL9_HUMAN	RPL9P9	P46782	RS5_HUMAN	RPS5	2	1	2	0	2
P32969	RL9_HUMAN	RPL9P9	P62241	RS8_HUMAN	RPS8	2	1	2	0	2
P32969	RL9_HUMAN	RPL9P9	P62280	RS11_HUMAN	RPS11	2	1	2	0	2
P32969	RL9_HUMAN	RPL9P9	P08865	RSSA_HUMAN	RPSA	2	1	2	0	2
P32969	RL9_HUMAN	RPL9P9	P39019	RS19_HUMAN	RPS19	2	1	2	0	2
P32969	RL9_HUMAN	RPL9P9	P62753	RS6_HUMAN	RPS6	2	1	2	0	2
P32969	RL9_HUMAN	RPL9P9	P08708	RS17_HUMAN	RPS17	1	1	1	0	1
P32969	RL9_HUMAN	RPL9P9	P62847	RS24_HUMAN	RPS24	1	1	1	0	1
P32969	RL9_HUMAN	RPL9P9	P05388	RLA0_HUMAN	RPLP0	2	1	2	0	2
P32969	RL9_HUMAN	RPL9P9	P63220	RS21_HUMAN	RPS21	1	1	1	0	1
P32969	RL9_HUMAN	RPL9P9	P62979	RS27A_HUMAN	RPS27A	1	1	1	0	1
P32969	RL9_HUMAN	RPL9P9	Q71UM5	RS27L_HUMAN	RPS27L	1	1	1	0	1
P32969	RL9_HUMAN	RPL9P9	P63173	RL38_HUMAN	RPL38	1	1	1	0	1
P32969	RL9_HUMAN	RPL9P9	P05386	RLA1_HUMAN	RPLP1	1	1	1	0	1
P32969	RL9_HUMAN	RPL9P9	P62269	RS18_HUMAN	RPS18	1	1	1	0	1
P32969	RL9_HUMAN	RPL9P9	P62081	RS7_HUMAN	RPS7	1	1	1	0	1
P32969	RL9_HUMAN	RPL9P9	P46781	RS9_HUMAN	RPS9	1	1	1	0	1
P35268	RL22_HUMAN	RPL22	P83731	RL24_HUMAN	RPL24	2	1	2	0	2
P35268	RL22_HUMAN	RPL22	P61513	RL37A_HUMAN	RPL37A	2	1	2	0	2
P35268	RL22_HUMAN	RPL22	P62266	RS23_HUMAN	RPS23	2	1	2	0	2
P35268	RL22_HUMAN	RPL22	P36578	RL4_HUMAN	RPL4	2	1	2	0	2
P35268	RL22_HUMAN	RPL22	P62280	RS11_HUMAN	RPS11	2	1	2	0	2
P35268	RL22_HUMAN	RPL22	P62277	RS13_HUMAN	RPS13	2	1	2	0	2
P35268	RL22_HUMAN	RPL22	P62241	RS8_HUMAN	RPS8	2	1	2	0	2
P35268	RL22_HUMAN	RPL22	Q02878	RL6_HUMAN	RPL6	2	1	2	0	2
P35268	RL22_HUMAN	RPL22	P46777	RL5_HUMAN	RPL5	2	1	2	0	2
P35268	RL22_HUMAN	RPL22	P62750	RL23A_HUMAN	RPL23A	2	1	2	0	2
P35268	RL22_HUMAN	RPL22	P62249	RS16_HUMAN	RPS16	2	1	2	0	2
P35268	RL22_HUMAN	RPL22	P18124	RL7_HUMAN	RPL7	2	1	2	0	2
P35268	RL22_HUMAN	RPL22	P61247	RS3A_HUMAN	RPS3A	2	1	2	0	2
P35268	RL22_HUMAN	RPL22	P62888	RL30_HUMAN	RPL30	2	1	2	0	2
P35268	RL22_HUMAN	RPL22	P62854	RS26_HUMAN	RPS26	2	1	2	0	3
P35268	RL22_HUMAN	RPL22	P62701	RS4X_HUMAN	RPS4X	2	1	2	0	2
P35268	RL22_HUMAN	RPL22	P23396	RS3_HUMAN	RPS3	2	1	2	0	2
P35268	RL22_HUMAN	RPL22	P62424	RL7A_HUMAN	RPL7A	2	1	2	0	2
P35268	RL22_HUMAN	RPL22	P62753	RS6_HUMAN	RPS6	2	1	2	0	2
P35268	RL22_HUMAN	RPL22	P15880	RS2_HUMAN	RPS2	2	1	2	0	2
P35268	RL22_HUMAN	RPL22	P05388	RLA0_HUMAN	RPLP0	2	1	2	0	2
P35268	RL22_HUMAN	RPL22	P08865	RSSA_HUMAN	RPSA	2	1	2	0	2
P35268	RL22_HUMAN	RPL22	P08708	RS17_HUMAN	RPS17	1	1	1	0	1
P35268	RL22_HUMAN	RPL22	P62847	RS24_HUMAN	RPS24	1	1	1	0	1
P35268	RL22_HUMAN	RPL22	P39019	RS19_HUMAN	RPS19	2	1	2	0	2
P35268	RL22_HUMAN	RPL22	P62829	RL23_HUMAN	RPL23	2	1	2	0	2
P35268	RL22_HUMAN	RPL22	P62899	RL31_HUMAN	RPL31	2	1	2	0	2
P35268	RL22_HUMAN	RPL22	P62979	RS27A_HUMAN	RPS27A	1	1	1	0	1
P35268	RL22_HUMAN	RPL22	P63220	RS21_HUMAN	RPS21	1	1	1	0	1
P35268	RL22_HUMAN	RPL22	Q71UM5	RS27L_HUMAN	RPS27L	1	1	1	0	1
P35268	RL22_HUMAN	RPL22	P61353	RL27_HUMAN	RPL27	1	1	1	0	1
P35268	RL22_HUMAN	RPL22	P39023	RL3_HUMAN	RPL3	1	1	1	0	1
P35268	RL22_HUMAN	RPL22	P32969	RL9_HUMAN	RPL9P9	1	1	1	0	1
P35268	RL22_HUMAN	RPL22	P05387	RLA2_HUMAN	RPLP2	1	1	1	0	1
P35268	RL22_HUMAN	RPL22	P46783	RS10_HUMAN	RPS10	1	1	1	0	1
P35268	RL22_HUMAN	RPL22	P62263	RS14_HUMAN	RPS14	1	1	1	0	1
P35268	RL22_HUMAN	RPL22	P62244	RS15A_HUMAN	RPS15A	1	1	1	0	1
P35268	RL22_HUMAN	RPL22	P62269	RS18_HUMAN	RPS18	1	1	1	0	1
P35268	RL22_HUMAN	RPL22	P62851	RS25_HUMAN	RPS25	1	1	1	0	1
P35268	RL22_HUMAN	RPL22	P62081	RS7_HUMAN	RPS7	1	1	1	0	1
P35268	RL22_HUMAN	RPL22	P46781	RS9_HUMAN	RPS9	1	1	1	0	1
P36578	RL4_HUMAN	RPL4	P62753	RS6_HUMAN	RPS6	3	2	3	0	4
P36578	RL4_HUMAN	RPL4	P46777	RL5_HUMAN	RPL5	3	2	3	0	4
P36578	RL4_HUMAN	RPL4	Q02878	RL6_HUMAN	RPL6	2	1	2	0	2
P36578	RL4_HUMAN	RPL4	P62917	RL8_HUMAN	RPL8	3	2	3	0	4
P36578	RL4_HUMAN	RPL4	P62280	RS11_HUMAN	RPS11	2	1	2	0	2
P36578	RL4_HUMAN	RPL4	P62277	RS13_HUMAN	RPS13	2	1	2	0	2
P36578	RL4_HUMAN	RPL4	P23396	RS3_HUMAN	RPS3	2	1	2	0	2
P36578	RL4_HUMAN	RPL4	P18124	RL7_HUMAN	RPL7	2	1	2	0	2
P36578	RL4_HUMAN	RPL4	P61247	RS3A_HUMAN	RPS3A	2	1	2	0	2
P36578	RL4_HUMAN	RPL4	P62424	RL7A_HUMAN	RPL7A	2	1	2	0	2
P36578	RL4_HUMAN	RPL4	P05388	RLA0_HUMAN	RPLP0	2	1	2	0	2
P36578	RL4_HUMAN	RPL4	P46781	RS9_HUMAN	RPS9	2	1	2	0	2
P36578	RL4_HUMAN	RPL4	P32969	RL9_HUMAN	RPL9P9	2	1	2	0	2
P36578	RL4_HUMAN	RPL4	P62263	RS14_HUMAN	RPS14	3	2	3	0	3
P36578	RL4_HUMAN	RPL4	P62244	RS15A_HUMAN	RPS15A	2	1	2	0	2
P36578	RL4_HUMAN	RPL4	P62249	RS16_HUMAN	RPS16	2	1	2	0	2
P36578	RL4_HUMAN	RPL4	P62854	RS26_HUMAN	RPS26	2	1	2	0	3
P36578	RL4_HUMAN	RPL4	P15880	RS2_HUMAN	RPS2	2	1	2	0	2
P36578	RL4_HUMAN	RPL4	P62241	RS8_HUMAN	RPS8	2	1	2	0	2
P36578	RL4_HUMAN	RPL4	P08865	RSSA_HUMAN	RPSA	2	1	2	0	2
P36578	RL4_HUMAN	RPL4	P62266	RS23_HUMAN	RPS23	2	1	2	0	2
P36578	RL4_HUMAN	RPL4	P46782	RS5_HUMAN	RPS5	2	1	2	0	2
P36578	RL4_HUMAN	RPL4	P62701	RS4X_HUMAN	RPS4X	2	1	2	0	2
P36578	RL4_HUMAN	RPL4	P05386	RLA1_HUMAN	RPLP1	2	1	2	0	2
P36578	RL4_HUMAN	RPL4	P62847	RS24_HUMAN	RPS24	1	1	1	0	1
P36578	RL4_HUMAN	RPL4	P62081	RS7_HUMAN	RPS7	2	1	2	0	2
P36578	RL4_HUMAN	RPL4	P08708	RS17_HUMAN	RPS17	2	1	2	0	2
P36578	RL4_HUMAN	RPL4	P62851	RS25_HUMAN	RPS25	2	1	2	0	2
P36578	RL4_HUMAN	RPL4	P39019	RS19_HUMAN	RPS19	2	1	2	0	2
P36578	RL4_HUMAN	RPL4	P62857	RS28_HUMAN	RPS28	1	1	1	0	1
P36578	RL4_HUMAN	RPL4	P25398	RS12_HUMAN	RPS12	2	1	2	0	2
P36578	RL4_HUMAN	RPL4	P62979	RS27A_HUMAN	RPS27A	1	1	1	0	1
P36578	RL4_HUMAN	RPL4	P63220	RS21_HUMAN	RPS21	1	1	1	0	1
P36578	RL4_HUMAN	RPL4	Q71UM5	RS27L_HUMAN	RPS27L	1	1	1	0	1
P36578	RL4_HUMAN	RPL4	P05387	RLA2_HUMAN	RPLP2	1	1	1	0	1
P36578	RL4_HUMAN	RPL4	P62269	RS18_HUMAN	RPS18	1	1	1	0	1
P39019	RS19_HUMAN	RPS19	P39019	RS19_HUMAN	RPS19	2	2	1	0	2
P39019	RS19_HUMAN	RPS19	P62241	RS8_HUMAN	RPS8	4	2	4	0	4
P39019	RS19_HUMAN	RPS19	P62266	RS23_HUMAN	RPS23	3	1	3	0	3
P39019	RS19_HUMAN	RPS19	P62854	RS26_HUMAN	RPS26	3	1	3	0	4
P39019	RS19_HUMAN	RPS19	P62857	RS28_HUMAN	RPS28	2	1	2	0	2
P39019	RS19_HUMAN	RPS19	P15880	RS2_HUMAN	RPS2	3	1	3	0	3
P39019	RS19_HUMAN	RPS19	P23396	RS3_HUMAN	RPS3	3	1	3	0	3
P39019	RS19_HUMAN	RPS19	P46782	RS5_HUMAN	RPS5	3	1	3	0	3
P39019	RS19_HUMAN	RPS19	P62753	RS6_HUMAN	RPS6	3	1	3	0	3
P39019	RS19_HUMAN	RPS19	P61247	RS3A_HUMAN	RPS3A	3	1	3	0	3
P39019	RS19_HUMAN	RPS19	P62847	RS24_HUMAN	RPS24	2	1	2	0	2
P39019	RS19_HUMAN	RPS19	P08865	RSSA_HUMAN	RPSA	2	1	2	0	2
P39019	RS19_HUMAN	RPS19	P62851	RS25_HUMAN	RPS25	3	1	3	0	3
P39019	RS19_HUMAN	RPS19	P46781	RS9_HUMAN	RPS9	3	1	3	0	3
P39019	RS19_HUMAN	RPS19	P62081	RS7_HUMAN	RPS7	3	1	3	0	3
P39019	RS19_HUMAN	RPS19	P60866	RS20_HUMAN	RPS20	3	1	3	0	3
P39019	RS19_HUMAN	RPS19	P62979	RS27A_HUMAN	RPS27A	1	1	1	0	1
P39019	RS19_HUMAN	RPS19	P63220	RS21_HUMAN	RPS21	1	1	1	0	1
P39019	RS19_HUMAN	RPS19	P08708	RS17_HUMAN	RPS17	1	1	1	0	1
P39019	RS19_HUMAN	RPS19	P62269	RS18_HUMAN	RPS18	1	1	1	0	1
P39019	RS19_HUMAN	RPS19	P26373	RL13_HUMAN	RPL13	1	1	1	0	1
P39019	RS19_HUMAN	RPS19	P61353	RL27_HUMAN	RPL27	1	1	1	0	1
P39019	RS19_HUMAN	RPS19	P62888	RL30_HUMAN	RPL30	1	1	1	0	1
P39023	RL3_HUMAN	RPL3	P36578	RL4_HUMAN	RPL4	2	1	2	0	2
P39023	RL3_HUMAN	RPL3	P46777	RL5_HUMAN	RPL5	2	1	2	0	2
P39023	RL3_HUMAN	RPL3	P18124	RL7_HUMAN	RPL7	2	1	2	0	2
P39023	RL3_HUMAN	RPL3	P62917	RL8_HUMAN	RPL8	2	1	2	0	2
P39023	RL3_HUMAN	RPL3	P32969	RL9_HUMAN	RPL9P9	2	1	2	0	2
P39023	RL3_HUMAN	RPL3	P62249	RS16_HUMAN	RPS16	2	1	2	0	2
P39023	RL3_HUMAN	RPL3	P62266	RS23_HUMAN	RPS23	2	1	2	0	2
P39023	RL3_HUMAN	RPL3	P62854	RS26_HUMAN	RPS26	2	1	2	0	3
P39023	RL3_HUMAN	RPL3	P15880	RS2_HUMAN	RPS2	2	1	2	0	2
P39023	RL3_HUMAN	RPL3	P61247	RS3A_HUMAN	RPS3A	2	1	2	0	2
P39023	RL3_HUMAN	RPL3	P23396	RS3_HUMAN	RPS3	2	1	2	0	2
P39023	RL3_HUMAN	RPL3	P62701	RS4X_HUMAN	RPS4X	2	1	2	0	2
P39023	RL3_HUMAN	RPL3	P62241	RS8_HUMAN	RPS8	2	1	2	0	2
P39023	RL3_HUMAN	RPL3	P08865	RSSA_HUMAN	RPSA	2	1	2	0	2
P39023	RL3_HUMAN	RPL3	Q02878	RL6_HUMAN	RPL6	2	1	2	0	2
P39023	RL3_HUMAN	RPL3	P62424	RL7A_HUMAN	RPL7A	2	1	2	0	2
P39023	RL3_HUMAN	RPL3	P62753	RS6_HUMAN	RPS6	2	1	2	0	2
P39023	RL3_HUMAN	RPL3	P60866	RS20_HUMAN	RPS20	2	1	2	0	2
P39023	RL3_HUMAN	RPL3	P62277	RS13_HUMAN	RPS13	2	1	2	0	2
P39023	RL3_HUMAN	RPL3	P62081	RS7_HUMAN	RPS7	2	1	2	0	2
P39023	RL3_HUMAN	RPL3	P05388	RLA0_HUMAN	RPLP0	2	1	2	0	2
P39023	RL3_HUMAN	RPL3	P62244	RS15A_HUMAN	RPS15A	2	1	2	0	2
P39023	RL3_HUMAN	RPL3	P62847	RS24_HUMAN	RPS24	1	1	1	0	1
P39023	RL3_HUMAN	RPL3	P26373	RL13_HUMAN	RPL13	1	1	1	0	1
P39023	RL3_HUMAN	RPL3	P83731	RL24_HUMAN	RPL24	1	1	1	0	1
P39023	RL3_HUMAN	RPL3	P62888	RL30_HUMAN	RPL30	2	2	2	0	2
P39023	RL3_HUMAN	RPL3	P61513	RL37A_HUMAN	RPL37A	2	2	2	0	2
P39023	RL3_HUMAN	RPL3	P05386	RLA1_HUMAN	RPLP1	1	1	1	0	1
P39023	RL3_HUMAN	RPL3	P05387	RLA2_HUMAN	RPLP2	1	1	1	0	1
P39023	RL3_HUMAN	RPL3	P62280	RS11_HUMAN	RPS11	1	1	1	0	1
P39023	RL3_HUMAN	RPL3	P25398	RS12_HUMAN	RPS12	1	1	1	0	1
P39023	RL3_HUMAN	RPL3	P62263	RS14_HUMAN	RPS14	2	2	2	0	2
P39023	RL3_HUMAN	RPL3	P39019	RS19_HUMAN	RPS19	1	1	1	0	1
P39023	RL3_HUMAN	RPL3	P62851	RS25_HUMAN	RPS25	1	1	1	0	1
P39023	RL3_HUMAN	RPL3	P46782	RS5_HUMAN	RPS5	1	1	1	0	1
P39023	RL3_HUMAN	RPL3	P46781	RS9_HUMAN	RPS9	1	1	1	0	1
P46777	RL5_HUMAN	RPL5	P46777	RL5_HUMAN	RPL5	2	2	2	0	2
P46777	RL5_HUMAN	RPL5	P62913	RL11_HUMAN	RPL11	8	2	7	0	10
P46777	RL5_HUMAN	RPL5	P18124	RL7_HUMAN	RPL7	2	1	2	0	2
P46777	RL5_HUMAN	RPL5	P61247	RS3A_HUMAN	RPS3A	2	1	2	0	2
P46777	RL5_HUMAN	RPL5	P62701	RS4X_HUMAN	RPS4X	2	1	2	0	2
P46777	RL5_HUMAN	RPL5	P62753	RS6_HUMAN	RPS6	2	1	2	0	2
P46777	RL5_HUMAN	RPL5	P08865	RSSA_HUMAN	RPSA	2	1	2	0	2
P46777	RL5_HUMAN	RPL5	P05388	RLA0_HUMAN	RPLP0	2	1	2	0	2
P46777	RL5_HUMAN	RPL5	Q02878	RL6_HUMAN	RPL6	2	1	2	0	2
P46777	RL5_HUMAN	RPL5	P62424	RL7A_HUMAN	RPL7A	2	1	2	0	2
P46777	RL5_HUMAN	RPL5	P62917	RL8_HUMAN	RPL8	2	1	2	0	2
P46777	RL5_HUMAN	RPL5	P32969	RL9_HUMAN	RPL9P9	2	1	2	0	2
P46777	RL5_HUMAN	RPL5	P62280	RS11_HUMAN	RPS11	2	1	2	0	2
P46777	RL5_HUMAN	RPL5	P62277	RS13_HUMAN	RPS13	2	1	2	0	2
P46777	RL5_HUMAN	RPL5	P62244	RS15A_HUMAN	RPS15A	2	1	2	0	2
P46777	RL5_HUMAN	RPL5	P62249	RS16_HUMAN	RPS16	2	1	2	0	2
P46777	RL5_HUMAN	RPL5	P39019	RS19_HUMAN	RPS19	2	1	2	0	2
P46777	RL5_HUMAN	RPL5	P62857	RS28_HUMAN	RPS28	1	1	1	0	1
P46777	RL5_HUMAN	RPL5	P15880	RS2_HUMAN	RPS2	2	1	2	0	2
P46777	RL5_HUMAN	RPL5	P23396	RS3_HUMAN	RPS3	2	1	2	0	2
P46777	RL5_HUMAN	RPL5	P46782	RS5_HUMAN	RPS5	2	1	2	0	2
P46777	RL5_HUMAN	RPL5	P62081	RS7_HUMAN	RPS7	3	2	3	0	3
P46777	RL5_HUMAN	RPL5	P62241	RS8_HUMAN	RPS8	2	1	2	0	2
P46777	RL5_HUMAN	RPL5	P05387	RLA2_HUMAN	RPLP2	2	1	2	0	2
P46777	RL5_HUMAN	RPL5	P62847	RS24_HUMAN	RPS24	1	1	1	0	1
P46777	RL5_HUMAN	RPL5	P25398	RS12_HUMAN	RPS12	2	1	2	0	2
P46777	RL5_HUMAN	RPL5	P08708	RS17_HUMAN	RPS17	2	1	2	0	2
P46777	RL5_HUMAN	RPL5	P60866	RS20_HUMAN	RPS20	2	1	2	0	2
P46777	RL5_HUMAN	RPL5	P62263	RS14_HUMAN	RPS14	2	1	2	0	2
P46777	RL5_HUMAN	RPL5	P62854	RS26_HUMAN	RPS26	2	1	2	0	3
P46777	RL5_HUMAN	RPL5	P62851	RS25_HUMAN	RPS25	2	1	2	0	2
P46777	RL5_HUMAN	RPL5	P46781	RS9_HUMAN	RPS9	2	1	2	0	2
P46777	RL5_HUMAN	RPL5	P46783	RS10_HUMAN	RPS10	2	1	2	0	2
P46777	RL5_HUMAN	RPL5	P63220	RS21_HUMAN	RPS21	1	1	1	0	1
P46777	RL5_HUMAN	RPL5	P62979	RS27A_HUMAN	RPS27A	1	1	1	0	1
P46777	RL5_HUMAN	RPL5	Q71UM5	RS27L_HUMAN	RPS27L	1	1	1	0	1
P46777	RL5_HUMAN	RPL5	P61353	RL27_HUMAN	RPL27	1	1	1	0	1
P46777	RL5_HUMAN	RPL5	P05386	RLA1_HUMAN	RPLP1	1	1	1	0	1
P46777	RL5_HUMAN	RPL5	P62269	RS18_HUMAN	RPS18	1	1	1	0	1
P46778	RL21_HUMAN	RPL21	P36578	RL4_HUMAN	RPL4	2	1	2	0	2
P46778	RL21_HUMAN	RPL21	Q02878	RL6_HUMAN	RPL6	2	1	2	0	2
P46778	RL21_HUMAN	RPL21	P62424	RL7A_HUMAN	RPL7A	3	1	3	0	3
P46778	RL21_HUMAN	RPL21	P18124	RL7_HUMAN	RPL7	2	1	2	0	2
P46778	RL21_HUMAN	RPL21	P61247	RS3A_HUMAN	RPS3A	2	1	2	0	2
P46778	RL21_HUMAN	RPL21	P23396	RS3_HUMAN	RPS3	2	1	2	0	2
P46778	RL21_HUMAN	RPL21	P05388	RLA0_HUMAN	RPLP0	3	1	3	0	3
P46778	RL21_HUMAN	RPL21	P46781	RS9_HUMAN	RPS9	2	1	2	0	2
P46778	RL21_HUMAN	RPL21	P62750	RL23A_HUMAN	RPL23A	3	1	3	0	3
P46778	RL21_HUMAN	RPL21	P83731	RL24_HUMAN	RPL24	2	1	2	0	2
P46778	RL21_HUMAN	RPL21	P62899	RL31_HUMAN	RPL31	2	1	2	0	2
P46778	RL21_HUMAN	RPL21	P61513	RL37A_HUMAN	RPL37A	2	1	2	0	2
P46778	RL21_HUMAN	RPL21	P46777	RL5_HUMAN	RPL5	2	1	2	0	2
P46778	RL21_HUMAN	RPL21	P62917	RL8_HUMAN	RPL8	2	1	2	0	2
P46778	RL21_HUMAN	RPL21	P32969	RL9_HUMAN	RPL9P9	2	1	2	0	2
P46778	RL21_HUMAN	RPL21	P62280	RS11_HUMAN	RPS11	2	1	2	0	2
P46778	RL21_HUMAN	RPL21	P62277	RS13_HUMAN	RPS13	2	1	2	0	2
P46778	RL21_HUMAN	RPL21	P62244	RS15A_HUMAN	RPS15A	2	1	2	0	2
P46778	RL21_HUMAN	RPL21	P62249	RS16_HUMAN	RPS16	2	1	2	0	2
P46778	RL21_HUMAN	RPL21	P08708	RS17_HUMAN	RPS17	1	1	1	0	1
P46778	RL21_HUMAN	RPL21	P39019	RS19_HUMAN	RPS19	2	1	2	0	2
P46778	RL21_HUMAN	RPL21	P60866	RS20_HUMAN	RPS20	2	1	2	0	2
P46778	RL21_HUMAN	RPL21	P62266	RS23_HUMAN	RPS23	2	1	2	0	2
P46778	RL21_HUMAN	RPL21	P62851	RS25_HUMAN	RPS25	2	1	2	0	2
P46778	RL21_HUMAN	RPL21	P62857	RS28_HUMAN	RPS28	1	1	1	0	1
P46778	RL21_HUMAN	RPL21	P15880	RS2_HUMAN	RPS2	2	1	2	0	2
P46778	RL21_HUMAN	RPL21	P62701	RS4X_HUMAN	RPS4X	2	1	2	0	2
P46778	RL21_HUMAN	RPL21	P46782	RS5_HUMAN	RPS5	2	1	2	0	2
P46778	RL21_HUMAN	RPL21	P62753	RS6_HUMAN	RPS6	2	1	2	0	2
P46778	RL21_HUMAN	RPL21	P62241	RS8_HUMAN	RPS8	2	1	2	0	2
P46778	RL21_HUMAN	RPL21	P08865	RSSA_HUMAN	RPSA	2	1	2	0	2
P46778	RL21_HUMAN	RPL21	P62854	RS26_HUMAN	RPS26	2	1	2	0	3
P46778	RL21_HUMAN	RPL21	P62829	RL23_HUMAN	RPL23	2	1	2	0	2
P46778	RL21_HUMAN	RPL21	P39023	RL3_HUMAN	RPL3	2	1	2	0	2
P46778	RL21_HUMAN	RPL21	P25398	RS12_HUMAN	RPS12	2	1	2	0	2
P46778	RL21_HUMAN	RPL21	P62847	RS24_HUMAN	RPS24	1	1	1	0	1
P46778	RL21_HUMAN	RPL21	P35268	RL22_HUMAN	RPL22	2	1	2	0	2
P46778	RL21_HUMAN	RPL21	P62888	RL30_HUMAN	RPL30	2	1	2	0	2
P46778	RL21_HUMAN	RPL21	P63173	RL38_HUMAN	RPL38	2	1	2	0	2
P46778	RL21_HUMAN	RPL21	P62910	RL32_HUMAN	RPL32	2	1	2	0	2
P46778	RL21_HUMAN	RPL21	P63220	RS21_HUMAN	RPS21	1	1	1	0	1
P46778	RL21_HUMAN	RPL21	P62979	RS27A_HUMAN	RPS27A	1	1	1	0	1
P46778	RL21_HUMAN	RPL21	Q71UM5	RS27L_HUMAN	RPS27L	1	1	1	0	1
P46778	RL21_HUMAN	RPL21	P61353	RL27_HUMAN	RPL27	1	1	1	0	1
P46778	RL21_HUMAN	RPL21	P05386	RLA1_HUMAN	RPLP1	1	1	1	0	1
P46778	RL21_HUMAN	RPL21	P05387	RLA2_HUMAN	RPLP2	1	1	1	0	1
P46778	RL21_HUMAN	RPL21	P46783	RS10_HUMAN	RPS10	1	1	1	0	1
P46778	RL21_HUMAN	RPL21	P62263	RS14_HUMAN	RPS14	1	1	1	0	1
P46778	RL21_HUMAN	RPL21	P62269	RS18_HUMAN	RPS18	1	1	1	0	1
P46778	RL21_HUMAN	RPL21	P62081	RS7_HUMAN	RPS7	1	1	1	0	1
P46781	RS9_HUMAN	RPS9	P26373	RL13_HUMAN	RPL13	2	2	2	0	2
P46781	RS9_HUMAN	RPS9	P62269	RS18_HUMAN	RPS18	3	2	3	0	3
P46781	RS9_HUMAN	RPS9	P61247	RS3A_HUMAN	RPS3A	4	2	4	0	4
P46781	RS9_HUMAN	RPS9	P08865	RSSA_HUMAN	RPSA	3	1	3	0	3
P46781	RS9_HUMAN	RPS9	P46783	RS10_HUMAN	RPS10	2	1	2	0	2
P46781	RS9_HUMAN	RPS9	P25398	RS12_HUMAN	RPS12	2	1	2	0	2
P46781	RS9_HUMAN	RPS9	P62244	RS15A_HUMAN	RPS15A	2	1	2	0	2
P46781	RS9_HUMAN	RPS9	P60866	RS20_HUMAN	RPS20	2	1	2	0	2
P46781	RS9_HUMAN	RPS9	P63220	RS21_HUMAN	RPS21	1	1	1	0	1
P46781	RS9_HUMAN	RPS9	P62854	RS26_HUMAN	RPS26	2	1	2	0	3
P46781	RS9_HUMAN	RPS9	P46782	RS5_HUMAN	RPS5	2	1	2	0	2
P46781	RS9_HUMAN	RPS9	P50914	RL14_HUMAN	RPL14	1	1	1	0	1
P46781	RS9_HUMAN	RPS9	P61313	RL15_HUMAN	RPL15	1	1	1	0	1
P46781	RS9_HUMAN	RPS9	P18621	RL17_HUMAN	RPL17	1	1	1	0	1
P46781	RS9_HUMAN	RPS9	P62910	RL32_HUMAN	RPL32	1	1	1	0	1
P46781	RS9_HUMAN	RPS9	P61513	RL37A_HUMAN	RPL37A	1	1	1	0	1
P46781	RS9_HUMAN	RPS9	P63173	RL38_HUMAN	RPL38	1	1	1	0	1
P46781	RS9_HUMAN	RPS9	P18124	RL7_HUMAN	RPL7	1	1	1	0	1
P46781	RS9_HUMAN	RPS9	P05387	RLA2_HUMAN	RPLP2	1	1	1	0	1
P46782	RS5_HUMAN	RPS5	P62753	RS6_HUMAN	RPS6	3	1	3	0	3
P46782	RS5_HUMAN	RPS5	P62241	RS8_HUMAN	RPS8	3	1	3	0	3
P46782	RS5_HUMAN	RPS5	P08865	RSSA_HUMAN	RPSA	3	1	3	0	3
P46782	RS5_HUMAN	RPS5	P62081	RS7_HUMAN	RPS7	3	1	3	0	3
P46782	RS5_HUMAN	RPS5	P46783	RS10_HUMAN	RPS10	2	1	2	0	2
P46782	RS5_HUMAN	RPS5	P60866	RS20_HUMAN	RPS20	2	1	2	0	2
P46782	RS5_HUMAN	RPS5	P62851	RS25_HUMAN	RPS25	2	1	2	0	2
P46782	RS5_HUMAN	RPS5	P62857	RS28_HUMAN	RPS28	1	1	1	0	1
P46782	RS5_HUMAN	RPS5	P35268	RL22_HUMAN	RPL22	1	1	1	0	1
P46782	RS5_HUMAN	RPS5	P61353	RL27_HUMAN	RPL27	1	1	1	0	1
P46782	RS5_HUMAN	RPS5	P63173	RL38_HUMAN	RPL38	1	1	1	0	1
P46782	RS5_HUMAN	RPS5	P62917	RL8_HUMAN	RPL8	1	1	1	0	1
P46783	RS10_HUMAN	RPS10	P62277	RS13_HUMAN	RPS13	3	1	3	0	3
P46783	RS10_HUMAN	RPS10	P62244	RS15A_HUMAN	RPS15A	3	1	3	0	3
P46783	RS10_HUMAN	RPS10	P23396	RS3_HUMAN	RPS3	3	1	3	0	3
P46783	RS10_HUMAN	RPS10	P62847	RS24_HUMAN	RPS24	2	1	2	0	2
P46783	RS10_HUMAN	RPS10	P62263	RS14_HUMAN	RPS14	3	1	3	0	3
P46783	RS10_HUMAN	RPS10	P62854	RS26_HUMAN	RPS26	3	1	3	0	4
P46783	RS10_HUMAN	RPS10	P15880	RS2_HUMAN	RPS2	4	2	4	0	5
P46783	RS10_HUMAN	RPS10	P08865	RSSA_HUMAN	RPSA	2	1	2	0	2
P46783	RS10_HUMAN	RPS10	P62081	RS7_HUMAN	RPS7	3	1	3	0	3
P46783	RS10_HUMAN	RPS10	P62249	RS16_HUMAN	RPS16	3	1	3	0	3
P46783	RS10_HUMAN	RPS10	P62851	RS25_HUMAN	RPS25	3	1	3	0	3
P46783	RS10_HUMAN	RPS10	P62280	RS11_HUMAN	RPS11	3	1	3	0	3
P46783	RS10_HUMAN	RPS10	P39019	RS19_HUMAN	RPS19	3	1	3	0	3
P46783	RS10_HUMAN	RPS10	P62241	RS8_HUMAN	RPS8	3	1	3	0	3
P46783	RS10_HUMAN	RPS10	P61247	RS3A_HUMAN	RPS3A	3	1	3	0	3
P46783	RS10_HUMAN	RPS10	P62979	RS27A_HUMAN	RPS27A	1	1	1	0	1
P46783	RS10_HUMAN	RPS10	P25398	RS12_HUMAN	RPS12	2	1	2	0	2
P46783	RS10_HUMAN	RPS10	P08708	RS17_HUMAN	RPS17	1	1	1	0	1
P46783	RS10_HUMAN	RPS10	P62266	RS23_HUMAN	RPS23	2	1	2	0	2
P46783	RS10_HUMAN	RPS10	P62753	RS6_HUMAN	RPS6	2	1	2	0	2
P46783	RS10_HUMAN	RPS10	P62906	RL10A_HUMAN	RPL10A	1	1	1	0	1
P46783	RS10_HUMAN	RPS10	P30050	RL12_HUMAN	RPL12	1	1	1	0	1
P46783	RS10_HUMAN	RPS10	P26373	RL13_HUMAN	RPL13	1	1	1	0	1
P46783	RS10_HUMAN	RPS10	P61313	RL15_HUMAN	RPL15	1	1	1	0	1
P46783	RS10_HUMAN	RPS10	P62829	RL23_HUMAN	RPL23	1	1	1	0	1
P46783	RS10_HUMAN	RPS10	P39023	RL3_HUMAN	RPL3	1	1	1	0	1
P46783	RS10_HUMAN	RPS10	P62888	RL30_HUMAN	RPL30	1	1	1	0	1
P46783	RS10_HUMAN	RPS10	P61513	RL37A_HUMAN	RPL37A	1	1	1	0	1
P46783	RS10_HUMAN	RPS10	P63173	RL38_HUMAN	RPL38	1	1	1	0	1
P46783	RS10_HUMAN	RPS10	P36578	RL4_HUMAN	RPL4	1	1	1	0	1
P46783	RS10_HUMAN	RPS10	P18124	RL7_HUMAN	RPL7	1	1	1	0	1
P46783	RS10_HUMAN	RPS10	P62424	RL7A_HUMAN	RPL7A	1	1	1	0	1
P46783	RS10_HUMAN	RPS10	P62917	RL8_HUMAN	RPL8	1	1	1	0	1
P46783	RS10_HUMAN	RPS10	P05387	RLA2_HUMAN	RPLP2	1	1	1	0	1
P50914	RL14_HUMAN	RPL14	P61313	RL15_HUMAN	RPL15	3	2	3	0	3
P50914	RL14_HUMAN	RPL14	Q02543	RL18A_HUMAN	RPL18A	2	1	2	0	2
P50914	RL14_HUMAN	RPL14	P84098	RL19_HUMAN	RPL19	2	1	2	0	2
P50914	RL14_HUMAN	RPL14	P46778	RL21_HUMAN	RPL21	2	1	2	0	2
P50914	RL14_HUMAN	RPL14	P62750	RL23A_HUMAN	RPL23A	2	1	2	0	2
P50914	RL14_HUMAN	RPL14	P83731	RL24_HUMAN	RPL24	2	1	2	0	2
P50914	RL14_HUMAN	RPL14	P61353	RL27_HUMAN	RPL27	2	1	2	0	2
P50914	RL14_HUMAN	RPL14	P61513	RL37A_HUMAN	RPL37A	2	1	2	0	2
P50914	RL14_HUMAN	RPL14	P39023	RL3_HUMAN	RPL3	3	2	3	0	3
P50914	RL14_HUMAN	RPL14	P36578	RL4_HUMAN	RPL4	3	2	3	0	3
P50914	RL14_HUMAN	RPL14	P46777	RL5_HUMAN	RPL5	2	1	2	0	2
P50914	RL14_HUMAN	RPL14	Q02878	RL6_HUMAN	RPL6	2	1	2	0	2
P50914	RL14_HUMAN	RPL14	P62424	RL7A_HUMAN	RPL7A	2	1	2	0	2
P50914	RL14_HUMAN	RPL14	P18124	RL7_HUMAN	RPL7	2	1	2	0	2
P50914	RL14_HUMAN	RPL14	P32969	RL9_HUMAN	RPL9P9	2	1	2	0	2
P50914	RL14_HUMAN	RPL14	P62280	RS11_HUMAN	RPS11	2	1	2	0	2
P50914	RL14_HUMAN	RPL14	P25398	RS12_HUMAN	RPS12	2	1	2	0	2
P50914	RL14_HUMAN	RPL14	P62277	RS13_HUMAN	RPS13	2	1	2	0	2
P50914	RL14_HUMAN	RPL14	P62244	RS15A_HUMAN	RPS15A	2	1	2	0	2
P50914	RL14_HUMAN	RPL14	P62249	RS16_HUMAN	RPS16	2	1	2	0	2
P50914	RL14_HUMAN	RPL14	P08708	RS17_HUMAN	RPS17	1	1	1	0	1
P50914	RL14_HUMAN	RPL14	P39019	RS19_HUMAN	RPS19	2	1	2	0	2
P50914	RL14_HUMAN	RPL14	P62266	RS23_HUMAN	RPS23	2	1	2	0	2
P50914	RL14_HUMAN	RPL14	P62847	RS24_HUMAN	RPS24	1	1	1	0	1
P50914	RL14_HUMAN	RPL14	P15880	RS2_HUMAN	RPS2	2	1	2	0	2
P50914	RL14_HUMAN	RPL14	P61247	RS3A_HUMAN	RPS3A	2	1	2	0	2
P50914	RL14_HUMAN	RPL14	P23396	RS3_HUMAN	RPS3	2	1	2	0	2
P50914	RL14_HUMAN	RPL14	P62701	RS4X_HUMAN	RPS4X	2	1	2	0	2
P50914	RL14_HUMAN	RPL14	P62753	RS6_HUMAN	RPS6	2	1	2	0	2
P50914	RL14_HUMAN	RPL14	P62241	RS8_HUMAN	RPS8	3	2	3	0	4
P50914	RL14_HUMAN	RPL14	P08865	RSSA_HUMAN	RPSA	2	1	2	0	2
P50914	RL14_HUMAN	RPL14	Q07020	RL18_HUMAN	RPL18	2	1	2	0	2
P50914	RL14_HUMAN	RPL14	P62917	RL8_HUMAN	RPL8	2	1	2	0	2
P50914	RL14_HUMAN	RPL14	P62854	RS26_HUMAN	RPS26	2	1	2	0	3
P50914	RL14_HUMAN	RPL14	P62851	RS25_HUMAN	RPS25	2	1	2	0	2
P50914	RL14_HUMAN	RPL14	P62899	RL31_HUMAN	RPL31	2	1	2	0	2
P50914	RL14_HUMAN	RPL14	P35268	RL22_HUMAN	RPL22	2	1	2	0	2
P50914	RL14_HUMAN	RPL14	P60866	RS20_HUMAN	RPS20	2	1	2	0	2
P50914	RL14_HUMAN	RPL14	P62829	RL23_HUMAN	RPL23	2	1	2	0	2
P50914	RL14_HUMAN	RPL14	P46782	RS5_HUMAN	RPS5	2	1	2	0	2
P50914	RL14_HUMAN	RPL14	P62857	RS28_HUMAN	RPS28	1	1	1	0	1
P50914	RL14_HUMAN	RPL14	P05387	RLA2_HUMAN	RPLP2	2	1	2	0	2
P50914	RL14_HUMAN	RPL14	P05388	RLA0_HUMAN	RPLP0	2	1	2	0	2
P50914	RL14_HUMAN	RPL14	P62888	RL30_HUMAN	RPL30	3	2	3	0	3
P50914	RL14_HUMAN	RPL14	P46783	RS10_HUMAN	RPS10	2	1	2	0	2
P50914	RL14_HUMAN	RPL14	P62081	RS7_HUMAN	RPS7	2	1	2	0	2
P50914	RL14_HUMAN	RPL14	P63173	RL38_HUMAN	RPL38	2	1	2	0	2
P50914	RL14_HUMAN	RPL14	P18621	RL17_HUMAN	RPL17	1	1	1	0	1
P50914	RL14_HUMAN	RPL14	P62910	RL32_HUMAN	RPL32	2	2	2	0	2
P50914	RL14_HUMAN	RPL14	P63220	RS21_HUMAN	RPS21	1	1	1	0	1
P50914	RL14_HUMAN	RPL14	P62979	RS27A_HUMAN	RPS27A	1	1	1	0	1
P50914	RL14_HUMAN	RPL14	Q71UM5	RS27L_HUMAN	RPS27L	1	1	1	0	1
P50914	RL14_HUMAN	RPL14	P62263	RS14_HUMAN	RPS14	1	1	1	0	1
P50914	RL14_HUMAN	RPL14	P62269	RS18_HUMAN	RPS18	1	1	1	0	1
P60866	RS20_HUMAN	RPS20	P36578	RL4_HUMAN	RPL4	3	2	3	0	5
P60866	RS20_HUMAN	RPS20	P62753	RS6_HUMAN	RPS6	4	2	4	0	4
P60866	RS20_HUMAN	RPS20	P62266	RS23_HUMAN	RPS23	3	1	3	0	3
P60866	RS20_HUMAN	RPS20	P62851	RS25_HUMAN	RPS25	3	1	3	0	3
P60866	RS20_HUMAN	RPS20	P62241	RS8_HUMAN	RPS8	3	1	3	0	3
P60866	RS20_HUMAN	RPS20	P15880	RS2_HUMAN	RPS2	3	1	3	0	3
P60866	RS20_HUMAN	RPS20	P23396	RS3_HUMAN	RPS3	3	1	3	0	3
P60866	RS20_HUMAN	RPS20	P62854	RS26_HUMAN	RPS26	3	1	3	0	4
P60866	RS20_HUMAN	RPS20	P61247	RS3A_HUMAN	RPS3A	3	1	3	0	3
P60866	RS20_HUMAN	RPS20	P62857	RS28_HUMAN	RPS28	2	1	2	0	2
P60866	RS20_HUMAN	RPS20	P08865	RSSA_HUMAN	RPSA	3	1	3	0	3
P60866	RS20_HUMAN	RPS20	P63220	RS21_HUMAN	RPS21	1	1	1	0	1
P60866	RS20_HUMAN	RPS20	Q71UM5	RS27L_HUMAN	RPS27L	1	1	1	0	1
P60866	RS20_HUMAN	RPS20	P46783	RS10_HUMAN	RPS10	2	1	2	0	2
P60866	RS20_HUMAN	RPS20	P25398	RS12_HUMAN	RPS12	2	1	2	0	2
P60866	RS20_HUMAN	RPS20	P62263	RS14_HUMAN	RPS14	2	1	2	0	2
P60866	RS20_HUMAN	RPS20	P08708	RS17_HUMAN	RPS17	1	1	1	0	1
P60866	RS20_HUMAN	RPS20	P62269	RS18_HUMAN	RPS18	2	1	2	0	2
P60866	RS20_HUMAN	RPS20	P35268	RL22_HUMAN	RPL22	1	1	1	0	1
P60866	RS20_HUMAN	RPS20	P61353	RL27_HUMAN	RPL27	1	1	1	0	1
P60866	RS20_HUMAN	RPS20	P62888	RL30_HUMAN	RPL30	1	1	1	0	1
P60866	RS20_HUMAN	RPS20	P62899	RL31_HUMAN	RPL31	1	1	1	0	1
P60866	RS20_HUMAN	RPS20	P63173	RL38_HUMAN	RPL38	1	1	1	0	1
P60866	RS20_HUMAN	RPS20	P05386	RLA1_HUMAN	RPLP1	1	1	1	0	1
P61247	RS3A_HUMAN	RPS3A	P23396	RS3_HUMAN	RPS3	3	1	3	0	3
P61247	RS3A_HUMAN	RPS3A	P62753	RS6_HUMAN	RPS6	3	1	3	0	3
P61247	RS3A_HUMAN	RPS3A	P08865	RSSA_HUMAN	RPSA	2	1	2	0	2
P61247	RS3A_HUMAN	RPS3A	P62701	RS4X_HUMAN	RPS4X	3	1	3	0	3
P61247	RS3A_HUMAN	RPS3A	P46782	RS5_HUMAN	RPS5	3	1	3	0	3
P61247	RS3A_HUMAN	RPS3A	P62241	RS8_HUMAN	RPS8	4	2	4	0	5
P61247	RS3A_HUMAN	RPS3A	P62857	RS28_HUMAN	RPS28	1	1	1	0	1
P61247	RS3A_HUMAN	RPS3A	P62081	RS7_HUMAN	RPS7	2	1	2	0	2
P61247	RS3A_HUMAN	RPS3A	P63173	RL38_HUMAN	RPL38	1	1	1	0	1
P61313	RL15_HUMAN	RPL15	Q07020	RL18_HUMAN	RPL18	2	1	2	0	2
P61313	RL15_HUMAN	RPL15	P84098	RL19_HUMAN	RPL19	2	1	2	0	2
P61313	RL15_HUMAN	RPL15	P46778	RL21_HUMAN	RPL21	3	1	3	0	3
P61313	RL15_HUMAN	RPL15	P35268	RL22_HUMAN	RPL22	2	1	2	0	2
P61313	RL15_HUMAN	RPL15	P62750	RL23A_HUMAN	RPL23A	3	1	3	0	3
P61313	RL15_HUMAN	RPL15	P62829	RL23_HUMAN	RPL23	2	1	2	0	2
P61313	RL15_HUMAN	RPL15	P83731	RL24_HUMAN	RPL24	3	1	3	0	3
P61313	RL15_HUMAN	RPL15	P62888	RL30_HUMAN	RPL30	2	1	2	0	2
P61313	RL15_HUMAN	RPL15	P62899	RL31_HUMAN	RPL31	2	1	2	0	2
P61313	RL15_HUMAN	RPL15	P61513	RL37A_HUMAN	RPL37A	3	2	3	0	3
P61313	RL15_HUMAN	RPL15	P39023	RL3_HUMAN	RPL3	3	1	3	0	3
P61313	RL15_HUMAN	RPL15	P36578	RL4_HUMAN	RPL4	2	1	2	0	2
P61313	RL15_HUMAN	RPL15	P46777	RL5_HUMAN	RPL5	2	1	2	0	2
P61313	RL15_HUMAN	RPL15	Q02878	RL6_HUMAN	RPL6	2	1	2	0	2
P61313	RL15_HUMAN	RPL15	P62424	RL7A_HUMAN	RPL7A	3	1	3	0	3
P61313	RL15_HUMAN	RPL15	P18124	RL7_HUMAN	RPL7	2	1	2	0	2
P61313	RL15_HUMAN	RPL15	P62917	RL8_HUMAN	RPL8	3	2	3	0	3
P61313	RL15_HUMAN	RPL15	P32969	RL9_HUMAN	RPL9P9	2	1	2	0	2
P61313	RL15_HUMAN	RPL15	P62280	RS11_HUMAN	RPS11	2	1	2	0	2
P61313	RL15_HUMAN	RPL15	P62263	RS14_HUMAN	RPS14	3	2	3	0	3
P61313	RL15_HUMAN	RPL15	P62244	RS15A_HUMAN	RPS15A	2	1	2	0	2
P61313	RL15_HUMAN	RPL15	P62249	RS16_HUMAN	RPS16	2	1	2	0	2
P61313	RL15_HUMAN	RPL15	P60866	RS20_HUMAN	RPS20	2	1	2	0	2
P61313	RL15_HUMAN	RPL15	P62266	RS23_HUMAN	RPS23	2	1	2	0	2
P61313	RL15_HUMAN	RPL15	P62851	RS25_HUMAN	RPS25	2	1	2	0	2
P61313	RL15_HUMAN	RPL15	P62854	RS26_HUMAN	RPS26	2	1	2	0	3
P61313	RL15_HUMAN	RPL15	P62857	RS28_HUMAN	RPS28	1	1	1	0	1
P61313	RL15_HUMAN	RPL15	P15880	RS2_HUMAN	RPS2	2	1	2	0	2
P61313	RL15_HUMAN	RPL15	P61247	RS3A_HUMAN	RPS3A	2	1	2	0	2
P61313	RL15_HUMAN	RPL15	P23396	RS3_HUMAN	RPS3	2	1	2	0	2
P61313	RL15_HUMAN	RPL15	P62701	RS4X_HUMAN	RPS4X	2	1	2	0	2
P61313	RL15_HUMAN	RPL15	P46782	RS5_HUMAN	RPS5	2	1	2	0	2
P61313	RL15_HUMAN	RPL15	P62753	RS6_HUMAN	RPS6	2	1	2	0	2
P61313	RL15_HUMAN	RPL15	P62081	RS7_HUMAN	RPS7	2	1	2	0	2
P61313	RL15_HUMAN	RPL15	P62241	RS8_HUMAN	RPS8	2	1	2	0	2
P61313	RL15_HUMAN	RPL15	Q02543	RL18A_HUMAN	RPL18A	2	1	2	0	2
P61313	RL15_HUMAN	RPL15	P62847	RS24_HUMAN	RPS24	1	1	1	0	1
P61313	RL15_HUMAN	RPL15	P25398	RS12_HUMAN	RPS12	2	1	2	0	2
P61313	RL15_HUMAN	RPL15	P08865	RSSA_HUMAN	RPSA	2	1	2	0	2
P61313	RL15_HUMAN	RPL15	P39019	RS19_HUMAN	RPS19	2	1	2	0	2
P61313	RL15_HUMAN	RPL15	P62277	RS13_HUMAN	RPS13	2	1	2	0	2
P61313	RL15_HUMAN	RPL15	P18621	RL17_HUMAN	RPL17	2	1	2	0	2
P61313	RL15_HUMAN	RPL15	P62910	RL32_HUMAN	RPL32	1	1	1	0	1
P61313	RL15_HUMAN	RPL15	P62979	RS27A_HUMAN	RPS27A	1	1	1	0	1
P61313	RL15_HUMAN	RPL15	P63220	RS21_HUMAN	RPS21	1	1	1	0	1
P61313	RL15_HUMAN	RPL15	Q71UM5	RS27L_HUMAN	RPS27L	1	1	1	0	1
P61313	RL15_HUMAN	RPL15	P05388	RLA0_HUMAN	RPLP0	2	1	2	0	2
P61313	RL15_HUMAN	RPL15	P05386	RLA1_HUMAN	RPLP1	1	1	1	0	1
P61313	RL15_HUMAN	RPL15	P62269	RS18_HUMAN	RPS18	1	1	1	0	1
P61353	RL27_HUMAN	RPL27	P62899	RL31_HUMAN	RPL31	2	1	2	0	2
P61353	RL27_HUMAN	RPL27	P32969	RL9_HUMAN	RPL9P9	2	1	2	0	2
P61353	RL27_HUMAN	RPL27	P46783	RS10_HUMAN	RPS10	2	1	2	0	2
P61353	RL27_HUMAN	RPL27	P62277	RS13_HUMAN	RPS13	2	1	2	0	2
P61353	RL27_HUMAN	RPL27	P62244	RS15A_HUMAN	RPS15A	2	1	2	0	2
P61353	RL27_HUMAN	RPL27	P62249	RS16_HUMAN	RPS16	2	1	2	0	2
P61353	RL27_HUMAN	RPL27	P08708	RS17_HUMAN	RPS17	1	1	1	0	1
P61353	RL27_HUMAN	RPL27	P62266	RS23_HUMAN	RPS23	2	1	2	0	2
P61353	RL27_HUMAN	RPL27	P08865	RSSA_HUMAN	RPSA	2	1	2	0	2
P61353	RL27_HUMAN	RPL27	P62701	RS4X_HUMAN	RPS4X	2	1	2	0	2
P61353	RL27_HUMAN	RPL27	P62854	RS26_HUMAN	RPS26	2	1	2	0	3
P61353	RL27_HUMAN	RPL27	P62847	RS24_HUMAN	RPS24	1	1	1	0	1
P61353	RL27_HUMAN	RPL27	Q02878	RL6_HUMAN	RPL6	2	1	2	0	2
P61353	RL27_HUMAN	RPL27	P15880	RS2_HUMAN	RPS2	2	1	2	0	2
P61353	RL27_HUMAN	RPL27	P46781	RS9_HUMAN	RPS9	2	1	2	0	2
P61353	RL27_HUMAN	RPL27	P62888	RL30_HUMAN	RPL30	3	2	3	0	3
P61353	RL27_HUMAN	RPL27	P36578	RL4_HUMAN	RPL4	2	1	2	0	2
P61353	RL27_HUMAN	RPL27	P62241	RS8_HUMAN	RPS8	2	1	2	0	2
P61353	RL27_HUMAN	RPL27	P61247	RS3A_HUMAN	RPS3A	2	1	2	0	2
P61353	RL27_HUMAN	RPL27	P63220	RS21_HUMAN	RPS21	1	1	1	0	1
P61353	RL27_HUMAN	RPL27	P62906	RL10A_HUMAN	RPL10A	1	1	1	0	1
P61353	RL27_HUMAN	RPL27	P62913	RL11_HUMAN	RPL11	1	1	1	0	1
P61353	RL27_HUMAN	RPL27	P61313	RL15_HUMAN	RPL15	1	1	1	0	1
P61353	RL27_HUMAN	RPL27	P62750	RL23A_HUMAN	RPL23A	1	1	1	0	1
P61353	RL27_HUMAN	RPL27	P39023	RL3_HUMAN	RPL3	1	1	1	0	1
P61353	RL27_HUMAN	RPL27	P62910	RL32_HUMAN	RPL32	1	1	1	0	1
P61353	RL27_HUMAN	RPL27	P61513	RL37A_HUMAN	RPL37A	2	2	2	0	2
P61353	RL27_HUMAN	RPL27	P18124	RL7_HUMAN	RPL7	1	1	1	0	1
P61353	RL27_HUMAN	RPL27	P62424	RL7A_HUMAN	RPL7A	1	1	1	0	1
P61353	RL27_HUMAN	RPL27	P62917	RL8_HUMAN	RPL8	1	1	1	0	1
P61353	RL27_HUMAN	RPL27	P05386	RLA1_HUMAN	RPLP1	1	1	1	0	1
P61353	RL27_HUMAN	RPL27	P05387	RLA2_HUMAN	RPLP2	1	1	1	0	1
P61353	RL27_HUMAN	RPL27	P62280	RS11_HUMAN	RPS11	1	1	1	0	1
P61353	RL27_HUMAN	RPL27	P62263	RS14_HUMAN	RPS14	1	1	1	0	1
P61353	RL27_HUMAN	RPL27	P62269	RS18_HUMAN	RPS18	1	1	1	0	1
P61353	RL27_HUMAN	RPL27	P62753	RS6_HUMAN	RPS6	1	1	1	0	1
P61353	RL27_HUMAN	RPL27	P62081	RS7_HUMAN	RPS7	1	1	1	0	1
P61513	RL37A_HUMAN	RPL37A	P46777	RL5_HUMAN	RPL5	3	2	3	0	3
P61513	RL37A_HUMAN	RPL37A	Q02878	RL6_HUMAN	RPL6	3	2	3	0	3
P61513	RL37A_HUMAN	RPL37A	P62280	RS11_HUMAN	RPS11	2	1	2	0	2
P61513	RL37A_HUMAN	RPL37A	P62277	RS13_HUMAN	RPS13	2	1	2	0	2
P61513	RL37A_HUMAN	RPL37A	P62263	RS14_HUMAN	RPS14	2	1	2	0	2
P61513	RL37A_HUMAN	RPL37A	P62244	RS15A_HUMAN	RPS15A	2	1	2	0	2
P61513	RL37A_HUMAN	RPL37A	P62249	RS16_HUMAN	RPS16	2	1	2	0	2
P61513	RL37A_HUMAN	RPL37A	P08708	RS17_HUMAN	RPS17	1	1	1	0	1
P61513	RL37A_HUMAN	RPL37A	P62266	RS23_HUMAN	RPS23	2	1	2	0	2
P61513	RL37A_HUMAN	RPL37A	P62851	RS25_HUMAN	RPS25	2	1	2	0	2
P61513	RL37A_HUMAN	RPL37A	P62854	RS26_HUMAN	RPS26	2	1	2	0	3
P61513	RL37A_HUMAN	RPL37A	P62857	RS28_HUMAN	RPS28	1	1	1	0	1
P61513	RL37A_HUMAN	RPL37A	P15880	RS2_HUMAN	RPS2	2	1	2	0	2
P61513	RL37A_HUMAN	RPL37A	P61247	RS3A_HUMAN	RPS3A	3	2	3	0	3
P61513	RL37A_HUMAN	RPL37A	P23396	RS3_HUMAN	RPS3	2	1	2	0	2
P61513	RL37A_HUMAN	RPL37A	P62701	RS4X_HUMAN	RPS4X	2	1	2	0	2
P61513	RL37A_HUMAN	RPL37A	P62753	RS6_HUMAN	RPS6	2	1	2	0	2
P61513	RL37A_HUMAN	RPL37A	P62081	RS7_HUMAN	RPS7	2	1	2	0	2
P61513	RL37A_HUMAN	RPL37A	P62241	RS8_HUMAN	RPS8	3	2	3	0	3
P61513	RL37A_HUMAN	RPL37A	P08865	RSSA_HUMAN	RPSA	2	1	2	0	2
P61513	RL37A_HUMAN	RPL37A	P36578	RL4_HUMAN	RPL4	3	2	3	0	3
P61513	RL37A_HUMAN	RPL37A	P62424	RL7A_HUMAN	RPL7A	3	2	3	0	3
P61513	RL37A_HUMAN	RPL37A	P18124	RL7_HUMAN	RPL7	2	1	2	0	2
P61513	RL37A_HUMAN	RPL37A	P39019	RS19_HUMAN	RPS19	2	1	2	0	2
P61513	RL37A_HUMAN	RPL37A	P46782	RS5_HUMAN	RPS5	2	1	2	0	2
P61513	RL37A_HUMAN	RPL37A	P32969	RL9_HUMAN	RPL9P9	2	1	2	0	2
P61513	RL37A_HUMAN	RPL37A	P62847	RS24_HUMAN	RPS24	2	2	2	0	2
P61513	RL37A_HUMAN	RPL37A	P60866	RS20_HUMAN	RPS20	2	1	2	0	2
P61513	RL37A_HUMAN	RPL37A	P25398	RS12_HUMAN	RPS12	2	1	2	0	2
P61513	RL37A_HUMAN	RPL37A	P63220	RS21_HUMAN	RPS21	1	1	1	0	1
P61513	RL37A_HUMAN	RPL37A	P62979	RS27A_HUMAN	RPS27A	1	1	1	0	1
P61513	RL37A_HUMAN	RPL37A	Q71UM5	RS27L_HUMAN	RPS27L	1	1	1	0	1
P61513	RL37A_HUMAN	RPL37A	P62269	RS18_HUMAN	RPS18	1	1	1	0	1
P62081	RS7_HUMAN	RPS7	P62241	RS8_HUMAN	RPS8	3	1	3	0	3
P62081	RS7_HUMAN	RPS7	P08865	RSSA_HUMAN	RPSA	2	1	2	0	2
P62081	RS7_HUMAN	RPS7	P46781	RS9_HUMAN	RPS9	3	1	3	0	3
P62081	RS7_HUMAN	RPS7	P25398	RS12_HUMAN	RPS12	2	1	2	0	2
P62081	RS7_HUMAN	RPS7	P60866	RS20_HUMAN	RPS20	2	1	2	0	2
P62081	RS7_HUMAN	RPS7	P62854	RS26_HUMAN	RPS26	2	1	2	0	3
P62081	RS7_HUMAN	RPS7	Q71UM5	RS27L_HUMAN	RPS27L	1	1	1	0	1
P62081	RS7_HUMAN	RPS7	P62857	RS28_HUMAN	RPS28	1	1	1	0	1
P62081	RS7_HUMAN	RPS7	P62906	RL10A_HUMAN	RPL10A	1	1	1	0	1
P62081	RS7_HUMAN	RPS7	P30050	RL12_HUMAN	RPL12	1	1	1	0	1
P62241	RS8_HUMAN	RPS8	P08865	RSSA_HUMAN	RPSA	3	1	3	0	3
P62241	RS8_HUMAN	RPS8	P46781	RS9_HUMAN	RPS9	3	1	3	0	3
P62241	RS8_HUMAN	RPS8	P63173	RL38_HUMAN	RPL38	1	1	1	0	1
P62244	RS15A_HUMAN	RPS15A	P62244	RS15A_HUMAN	RPS15A	1	1	1	0	1
P62244	RS15A_HUMAN	RPS15A	P39019	RS19_HUMAN	RPS19	3	1	3	0	3
P62244	RS15A_HUMAN	RPS15A	P62854	RS26_HUMAN	RPS26	3	1	3	0	4
P62244	RS15A_HUMAN	RPS15A	P61247	RS3A_HUMAN	RPS3A	3	1	3	0	3
P62244	RS15A_HUMAN	RPS15A	P23396	RS3_HUMAN	RPS3	3	1	3	0	3
P62244	RS15A_HUMAN	RPS15A	P62701	RS4X_HUMAN	RPS4X	3	1	3	0	3
P62244	RS15A_HUMAN	RPS15A	P46782	RS5_HUMAN	RPS5	3	1	3	0	3
P62244	RS15A_HUMAN	RPS15A	P62753	RS6_HUMAN	RPS6	3	1	3	0	3
P62244	RS15A_HUMAN	RPS15A	P62081	RS7_HUMAN	RPS7	4	2	4	0	4
P62244	RS15A_HUMAN	RPS15A	P62241	RS8_HUMAN	RPS8	3	1	3	0	3
P62244	RS15A_HUMAN	RPS15A	P08865	RSSA_HUMAN	RPSA	2	1	2	0	2
P62244	RS15A_HUMAN	RPS15A	P62266	RS23_HUMAN	RPS23	3	1	3	0	3
P62244	RS15A_HUMAN	RPS15A	P62249	RS16_HUMAN	RPS16	3	1	3	0	3
P62244	RS15A_HUMAN	RPS15A	P08708	RS17_HUMAN	RPS17	2	1	2	0	2
P62244	RS15A_HUMAN	RPS15A	P62847	RS24_HUMAN	RPS24	2	1	2	0	2
P62244	RS15A_HUMAN	RPS15A	P15880	RS2_HUMAN	RPS2	3	1	3	0	3
P62244	RS15A_HUMAN	RPS15A	P60866	RS20_HUMAN	RPS20	3	1	3	0	3
P62244	RS15A_HUMAN	RPS15A	P63220	RS21_HUMAN	RPS21	2	1	2	0	2
P62244	RS15A_HUMAN	RPS15A	P62979	RS27A_HUMAN	RPS27A	1	1	1	0	1
P62244	RS15A_HUMAN	RPS15A	P62857	RS28_HUMAN	RPS28	1	1	1	0	1
P62249	RS16_HUMAN	RPS16	P62851	RS25_HUMAN	RPS25	3	1	3	0	3
P62249	RS16_HUMAN	RPS16	P39019	RS19_HUMAN	RPS19	3	1	3	0	3
P62249	RS16_HUMAN	RPS16	P62266	RS23_HUMAN	RPS23	3	1	3	0	3
P62249	RS16_HUMAN	RPS16	P62854	RS26_HUMAN	RPS26	3	1	3	0	4
P62249	RS16_HUMAN	RPS16	P62857	RS28_HUMAN	RPS28	2	1	2	0	2
P62249	RS16_HUMAN	RPS16	P15880	RS2_HUMAN	RPS2	3	1	3	0	3
P62249	RS16_HUMAN	RPS16	P61247	RS3A_HUMAN	RPS3A	3	1	3	0	3
P62249	RS16_HUMAN	RPS16	P23396	RS3_HUMAN	RPS3	3	1	3	0	3
P62249	RS16_HUMAN	RPS16	P46782	RS5_HUMAN	RPS5	3	1	3	0	3
P62249	RS16_HUMAN	RPS16	P62753	RS6_HUMAN	RPS6	3	1	3	0	3
P62249	RS16_HUMAN	RPS16	P62241	RS8_HUMAN	RPS8	3	1	3	0	3
P62249	RS16_HUMAN	RPS16	P08865	RSSA_HUMAN	RPSA	3	1	3	0	3
P62249	RS16_HUMAN	RPS16	P08708	RS17_HUMAN	RPS17	2	1	2	0	2
P62249	RS16_HUMAN	RPS16	P62847	RS24_HUMAN	RPS24	2	1	2	0	2
P62249	RS16_HUMAN	RPS16	P60866	RS20_HUMAN	RPS20	3	1	3	0	3
P62249	RS16_HUMAN	RPS16	P46781	RS9_HUMAN	RPS9	3	1	3	0	3
P62249	RS16_HUMAN	RPS16	P62081	RS7_HUMAN	RPS7	3	1	3	0	3
P62249	RS16_HUMAN	RPS16	P63220	RS21_HUMAN	RPS21	2	1	2	0	2
P62249	RS16_HUMAN	RPS16	P62979	RS27A_HUMAN	RPS27A	1	1	1	0	1
P62249	RS16_HUMAN	RPS16	Q71UM5	RS27L_HUMAN	RPS27L	1	1	1	0	1
P62249	RS16_HUMAN	RPS16	P63173	RL38_HUMAN	RPL38	1	1	1	0	1
P62263	RS14_HUMAN	RPS14	P62857	RS28_HUMAN	RPS28	2	2	2	0	2
P62263	RS14_HUMAN	RPS14	P39019	RS19_HUMAN	RPS19	4	2	4	0	4
P62263	RS14_HUMAN	RPS14	P62249	RS16_HUMAN	RPS16	4	2	4	0	4
P62263	RS14_HUMAN	RPS14	P62244	RS15A_HUMAN	RPS15A	3	1	3	0	3
P62263	RS14_HUMAN	RPS14	P62266	RS23_HUMAN	RPS23	3	1	3	0	3
P62263	RS14_HUMAN	RPS14	P62847	RS24_HUMAN	RPS24	2	1	2	0	2
P62263	RS14_HUMAN	RPS14	P15880	RS2_HUMAN	RPS2	3	1	3	0	3
P62263	RS14_HUMAN	RPS14	P62753	RS6_HUMAN	RPS6	3	1	3	0	3
P62263	RS14_HUMAN	RPS14	P62081	RS7_HUMAN	RPS7	3	1	3	0	3
P62263	RS14_HUMAN	RPS14	P62241	RS8_HUMAN	RPS8	3	1	3	0	3
P62263	RS14_HUMAN	RPS14	P23396	RS3_HUMAN	RPS3	3	1	3	0	3
P62263	RS14_HUMAN	RPS14	P46782	RS5_HUMAN	RPS5	3	1	3	0	3
P62263	RS14_HUMAN	RPS14	P08865	RSSA_HUMAN	RPSA	2	1	2	0	2
P62263	RS14_HUMAN	RPS14	P62851	RS25_HUMAN	RPS25	3	1	3	0	3
P62263	RS14_HUMAN	RPS14	P46781	RS9_HUMAN	RPS9	3	1	3	0	3
P62263	RS14_HUMAN	RPS14	P62854	RS26_HUMAN	RPS26	3	1	3	0	4
P62263	RS14_HUMAN	RPS14	P61247	RS3A_HUMAN	RPS3A	4	2	4	0	4
P62263	RS14_HUMAN	RPS14	P62906	RL10A_HUMAN	RPL10A	2	2	2	0	2
P62263	RS14_HUMAN	RPS14	P30050	RL12_HUMAN	RPL12	1	1	1	0	1
P62263	RS14_HUMAN	RPS14	P18621	RL17_HUMAN	RPL17	1	1	1	0	1
P62263	RS14_HUMAN	RPS14	P62910	RL32_HUMAN	RPL32	1	1	1	0	1
P62266	RS23_HUMAN	RPS23	P46777	RL5_HUMAN	RPL5	3	2	3	0	3
P62266	RS23_HUMAN	RPS23	P62851	RS25_HUMAN	RPS25	3	1	3	0	3
P62266	RS23_HUMAN	RPS23	P62857	RS28_HUMAN	RPS28	2	1	2	0	2
P62266	RS23_HUMAN	RPS23	P61247	RS3A_HUMAN	RPS3A	3	1	3	0	3
P62266	RS23_HUMAN	RPS23	P23396	RS3_HUMAN	RPS3	3	1	3	0	3
P62266	RS23_HUMAN	RPS23	P62701	RS4X_HUMAN	RPS4X	3	1	3	0	3
P62266	RS23_HUMAN	RPS23	P46782	RS5_HUMAN	RPS5	3	1	3	0	3
P62266	RS23_HUMAN	RPS23	P62753	RS6_HUMAN	RPS6	3	1	3	0	3
P62266	RS23_HUMAN	RPS23	P62081	RS7_HUMAN	RPS7	3	1	3	0	3
P62266	RS23_HUMAN	RPS23	P62241	RS8_HUMAN	RPS8	3	1	3	0	3
P62266	RS23_HUMAN	RPS23	P08865	RSSA_HUMAN	RPSA	3	1	3	0	3
P62266	RS23_HUMAN	RPS23	P15880	RS2_HUMAN	RPS2	3	1	3	0	3
P62266	RS23_HUMAN	RPS23	P62847	RS24_HUMAN	RPS24	2	1	2	0	2
P62266	RS23_HUMAN	RPS23	P62854	RS26_HUMAN	RPS26	3	1	3	0	4
P62266	RS23_HUMAN	RPS23	P46781	RS9_HUMAN	RPS9	3	1	3	0	3
P62266	RS23_HUMAN	RPS23	P62979	RS27A_HUMAN	RPS27A	1	1	1	0	1
P62266	RS23_HUMAN	RPS23	Q71UM5	RS27L_HUMAN	RPS27L	1	1	1	0	1
P62266	RS23_HUMAN	RPS23	P62269	RS18_HUMAN	RPS18	2	1	2	0	2
P62269	RS18_HUMAN	RPS18	P08865	RSSA_HUMAN	RPSA	2	1	2	0	2
P62269	RS18_HUMAN	RPS18	P46783	RS10_HUMAN	RPS10	2	1	2	0	2
P62269	RS18_HUMAN	RPS18	P25398	RS12_HUMAN	RPS12	2	1	2	0	2
P62269	RS18_HUMAN	RPS18	P62277	RS13_HUMAN	RPS13	2	1	2	0	2
P62269	RS18_HUMAN	RPS18	P62263	RS14_HUMAN	RPS14	2	1	2	0	2
P62269	RS18_HUMAN	RPS18	P62244	RS15A_HUMAN	RPS15A	2	1	2	0	2
P62269	RS18_HUMAN	RPS18	P62249	RS16_HUMAN	RPS16	2	1	2	0	2
P62269	RS18_HUMAN	RPS18	P63220	RS21_HUMAN	RPS21	1	1	1	0	1
P62269	RS18_HUMAN	RPS18	P62851	RS25_HUMAN	RPS25	2	1	2	0	2
P62269	RS18_HUMAN	RPS18	P62854	RS26_HUMAN	RPS26	2	1	2	0	3
P62269	RS18_HUMAN	RPS18	P62857	RS28_HUMAN	RPS28	1	1	1	0	1
P62269	RS18_HUMAN	RPS18	P61247	RS3A_HUMAN	RPS3A	2	1	2	0	2
P62269	RS18_HUMAN	RPS18	P23396	RS3_HUMAN	RPS3	2	1	2	0	2
P62269	RS18_HUMAN	RPS18	P46782	RS5_HUMAN	RPS5	2	1	2	0	2
P62269	RS18_HUMAN	RPS18	P62753	RS6_HUMAN	RPS6	2	1	2	0	2
P62269	RS18_HUMAN	RPS18	P62081	RS7_HUMAN	RPS7	2	1	2	0	2
P62269	RS18_HUMAN	RPS18	P62241	RS8_HUMAN	RPS8	2	1	2	0	2
P62269	RS18_HUMAN	RPS18	P62906	RL10A_HUMAN	RPL10A	1	1	1	0	1
P62269	RS18_HUMAN	RPS18	P39023	RL3_HUMAN	RPL3	1	1	1	0	1
P62269	RS18_HUMAN	RPS18	P62899	RL31_HUMAN	RPL31	1	1	1	0	1
P62269	RS18_HUMAN	RPS18	P62280	RS11_HUMAN	RPS11	1	1	1	0	1
P62277	RS13_HUMAN	RPS13	P39019	RS19_HUMAN	RPS19	4	2	4	0	4
P62277	RS13_HUMAN	RPS13	P62241	RS8_HUMAN	RPS8	5	3	5	0	5
P62277	RS13_HUMAN	RPS13	P62263	RS14_HUMAN	RPS14	4	2	4	0	4
P62277	RS13_HUMAN	RPS13	P62244	RS15A_HUMAN	RPS15A	3	1	3	0	3
P62277	RS13_HUMAN	RPS13	P62249	RS16_HUMAN	RPS16	3	1	3	0	3
P62277	RS13_HUMAN	RPS13	P62266	RS23_HUMAN	RPS23	3	1	3	0	3
P62277	RS13_HUMAN	RPS13	P62847	RS24_HUMAN	RPS24	2	1	2	0	2
P62277	RS13_HUMAN	RPS13	P62854	RS26_HUMAN	RPS26	3	1	3	0	4
P62277	RS13_HUMAN	RPS13	P15880	RS2_HUMAN	RPS2	4	2	4	0	4
P62277	RS13_HUMAN	RPS13	P61247	RS3A_HUMAN	RPS3A	3	1	3	0	3
P62277	RS13_HUMAN	RPS13	P46782	RS5_HUMAN	RPS5	3	1	3	0	3
P62277	RS13_HUMAN	RPS13	P62081	RS7_HUMAN	RPS7	3	1	3	0	3
P62277	RS13_HUMAN	RPS13	P62753	RS6_HUMAN	RPS6	3	1	3	0	3
P62277	RS13_HUMAN	RPS13	P23396	RS3_HUMAN	RPS3	3	1	3	0	3
P62277	RS13_HUMAN	RPS13	P62851	RS25_HUMAN	RPS25	3	1	3	0	3
P62277	RS13_HUMAN	RPS13	P08865	RSSA_HUMAN	RPSA	3	1	3	0	3
P62277	RS13_HUMAN	RPS13	P62857	RS28_HUMAN	RPS28	2	1	2	0	2
P62277	RS13_HUMAN	RPS13	P46781	RS9_HUMAN	RPS9	3	1	3	0	3
P62277	RS13_HUMAN	RPS13	P60866	RS20_HUMAN	RPS20	3	1	3	0	3
P62277	RS13_HUMAN	RPS13	P08708	RS17_HUMAN	RPS17	1	1	1	0	1
P62277	RS13_HUMAN	RPS13	P63220	RS21_HUMAN	RPS21	2	1	2	0	2
P62277	RS13_HUMAN	RPS13	P62979	RS27A_HUMAN	RPS27A	1	1	1	0	1
P62277	RS13_HUMAN	RPS13	Q71UM5	RS27L_HUMAN	RPS27L	2	1	2	0	2
P62280	RS11_HUMAN	RPS11	P08708	RS17_HUMAN	RPS17	3	2	3	0	3
P62280	RS11_HUMAN	RPS11	P25398	RS12_HUMAN	RPS12	4	2	4	0	4
P62280	RS11_HUMAN	RPS11	P60866	RS20_HUMAN	RPS20	3	2	3	0	3
P62280	RS11_HUMAN	RPS11	P62854	RS26_HUMAN	RPS26	3	2	3	0	4
P62280	RS11_HUMAN	RPS11	P62851	RS25_HUMAN	RPS25	2	2	2	0	2
P62280	RS11_HUMAN	RPS11	P62249	RS16_HUMAN	RPS16	3	2	3	0	3
P62280	RS11_HUMAN	RPS11	P63220	RS21_HUMAN	RPS21	2	2	2	0	2
P62280	RS11_HUMAN	RPS11	P39019	RS19_HUMAN	RPS19	3	2	3	0	3
P62280	RS11_HUMAN	RPS11	P62857	RS28_HUMAN	RPS28	1	1	1	0	1
P62280	RS11_HUMAN	RPS11	P62263	RS14_HUMAN	RPS14	3	2	3	0	3
P62280	RS11_HUMAN	RPS11	P62888	RL30_HUMAN	RPL30	4	3	3	0	4
P62280	RS11_HUMAN	RPS11	P62277	RS13_HUMAN	RPS13	2	1	2	0	2
P62280	RS11_HUMAN	RPS11	P62244	RS15A_HUMAN	RPS15A	2	1	2	0	2
P62280	RS11_HUMAN	RPS11	P62266	RS23_HUMAN	RPS23	3	1	3	0	3
P62280	RS11_HUMAN	RPS11	P61247	RS3A_HUMAN	RPS3A	2	1	2	0	2
P62280	RS11_HUMAN	RPS11	P23396	RS3_HUMAN	RPS3	3	1	3	0	3
P62280	RS11_HUMAN	RPS11	P46782	RS5_HUMAN	RPS5	2	1	2	0	2
P62280	RS11_HUMAN	RPS11	P62241	RS8_HUMAN	RPS8	2	1	2	0	2
P62280	RS11_HUMAN	RPS11	P15880	RS2_HUMAN	RPS2	3	1	3	0	3
P62280	RS11_HUMAN	RPS11	P62081	RS7_HUMAN	RPS7	3	1	3	0	3
P62280	RS11_HUMAN	RPS11	P62847	RS24_HUMAN	RPS24	2	1	2	0	2
P62280	RS11_HUMAN	RPS11	P62753	RS6_HUMAN	RPS6	2	1	2	0	2
P62280	RS11_HUMAN	RPS11	P62979	RS27A_HUMAN	RPS27A	1	1	1	0	1
P62280	RS11_HUMAN	RPS11	Q71UM5	RS27L_HUMAN	RPS27L	1	1	1	0	1
P62280	RS11_HUMAN	RPS11	P46781	RS9_HUMAN	RPS9	2	1	2	0	2
P62280	RS11_HUMAN	RPS11	P26373	RL13_HUMAN	RPL13	1	1	1	0	1
P62280	RS11_HUMAN	RPS11	P62910	RL32_HUMAN	RPL32	1	1	1	0	1
P62280	RS11_HUMAN	RPS11	P63173	RL38_HUMAN	RPL38	1	1	1	0	1
P62280	RS11_HUMAN	RPS11	P08865	RSSA_HUMAN	RPSA	1	1	1	0	1
P62424	RL7A_HUMAN	RPL7A	P18124	RL7_HUMAN	RPL7	2	1	2	0	2
P62424	RL7A_HUMAN	RPL7A	P61247	RS3A_HUMAN	RPS3A	2	1	2	0	2
P62424	RL7A_HUMAN	RPL7A	P23396	RS3_HUMAN	RPS3	2	1	2	0	2
P62424	RL7A_HUMAN	RPL7A	P46781	RS9_HUMAN	RPS9	2	1	2	0	2
P62424	RL7A_HUMAN	RPL7A	P05388	RLA0_HUMAN	RPLP0	3	1	3	0	3
P62424	RL7A_HUMAN	RPL7A	P62917	RL8_HUMAN	RPL8	2	1	2	0	2
P62424	RL7A_HUMAN	RPL7A	P32969	RL9_HUMAN	RPL9P9	2	1	2	0	2
P62424	RL7A_HUMAN	RPL7A	P62277	RS13_HUMAN	RPS13	2	1	2	0	2
P62424	RL7A_HUMAN	RPL7A	P62244	RS15A_HUMAN	RPS15A	2	1	2	0	2
P62424	RL7A_HUMAN	RPL7A	P62249	RS16_HUMAN	RPS16	2	1	2	0	2
P62424	RL7A_HUMAN	RPL7A	P39019	RS19_HUMAN	RPS19	2	1	2	0	2
P62424	RL7A_HUMAN	RPL7A	P60866	RS20_HUMAN	RPS20	2	1	2	0	2
P62424	RL7A_HUMAN	RPL7A	P62266	RS23_HUMAN	RPS23	2	1	2	0	2
P62424	RL7A_HUMAN	RPL7A	P62851	RS25_HUMAN	RPS25	2	1	2	0	2
P62424	RL7A_HUMAN	RPL7A	P62854	RS26_HUMAN	RPS26	2	1	2	0	3
P62424	RL7A_HUMAN	RPL7A	P62857	RS28_HUMAN	RPS28	1	1	1	0	1
P62424	RL7A_HUMAN	RPL7A	P15880	RS2_HUMAN	RPS2	2	1	2	0	2
P62424	RL7A_HUMAN	RPL7A	P62701	RS4X_HUMAN	RPS4X	2	1	2	0	2
P62424	RL7A_HUMAN	RPL7A	P46782	RS5_HUMAN	RPS5	2	1	2	0	2
P62424	RL7A_HUMAN	RPL7A	P62241	RS8_HUMAN	RPS8	2	1	2	0	2
P62424	RL7A_HUMAN	RPL7A	P08865	RSSA_HUMAN	RPSA	2	1	2	0	2
P62424	RL7A_HUMAN	RPL7A	P62753	RS6_HUMAN	RPS6	2	1	2	0	2
P62424	RL7A_HUMAN	RPL7A	P62847	RS24_HUMAN	RPS24	1	1	1	0	1
P62424	RL7A_HUMAN	RPL7A	P25398	RS12_HUMAN	RPS12	2	1	2	0	2
P62424	RL7A_HUMAN	RPL7A	P62280	RS11_HUMAN	RPS11	2	1	2	0	2
P62424	RL7A_HUMAN	RPL7A	P62263	RS14_HUMAN	RPS14	2	1	2	0	2
P62424	RL7A_HUMAN	RPL7A	P05386	RLA1_HUMAN	RPLP1	2	1	2	0	2
P62424	RL7A_HUMAN	RPL7A	P62979	RS27A_HUMAN	RPS27A	1	1	1	0	1
P62424	RL7A_HUMAN	RPL7A	P63220	RS21_HUMAN	RPS21	1	1	1	0	1
P62424	RL7A_HUMAN	RPL7A	Q71UM5	RS27L_HUMAN	RPS27L	1	1	1	0	1
P62424	RL7A_HUMAN	RPL7A	P05387	RLA2_HUMAN	RPLP2	1	1	1	0	1
P62424	RL7A_HUMAN	RPL7A	P62269	RS18_HUMAN	RPS18	1	1	1	0	1
P62424	RL7A_HUMAN	RPL7A	P62081	RS7_HUMAN	RPS7	1	1	1	0	1
P62701	RS4X_HUMAN	RPS4X	P62081	RS7_HUMAN	RPS7	4	2	4	0	4
P62701	RS4X_HUMAN	RPS4X	P62241	RS8_HUMAN	RPS8	4	2	4	0	4
P62701	RS4X_HUMAN	RPS4X	P62249	RS16_HUMAN	RPS16	4	2	4	0	4
P62701	RS4X_HUMAN	RPS4X	P08708	RS17_HUMAN	RPS17	2	2	2	0	2
P62701	RS4X_HUMAN	RPS4X	P39019	RS19_HUMAN	RPS19	4	2	4	0	4
P62701	RS4X_HUMAN	RPS4X	P60866	RS20_HUMAN	RPS20	4	2	4	0	4
P62701	RS4X_HUMAN	RPS4X	P46782	RS5_HUMAN	RPS5	4	2	4	0	4
P62701	RS4X_HUMAN	RPS4X	P62753	RS6_HUMAN	RPS6	4	2	4	0	4
P62701	RS4X_HUMAN	RPS4X	P46781	RS9_HUMAN	RPS9	3	2	3	0	3
P62701	RS4X_HUMAN	RPS4X	P62280	RS11_HUMAN	RPS11	4	2	4	0	4
P62701	RS4X_HUMAN	RPS4X	P25398	RS12_HUMAN	RPS12	4	2	4	0	4
P62701	RS4X_HUMAN	RPS4X	P62277	RS13_HUMAN	RPS13	4	2	4	0	4
P62701	RS4X_HUMAN	RPS4X	P62269	RS18_HUMAN	RPS18	3	2	3	0	3
P62701	RS4X_HUMAN	RPS4X	P15880	RS2_HUMAN	RPS2	4	2	4	0	4
P62701	RS4X_HUMAN	RPS4X	P23396	RS3_HUMAN	RPS3	4	2	4	0	4
P62701	RS4X_HUMAN	RPS4X	P46783	RS10_HUMAN	RPS10	4	2	4	0	4
P62701	RS4X_HUMAN	RPS4X	P63220	RS21_HUMAN	RPS21	3	2	3	0	3
P62701	RS4X_HUMAN	RPS4X	P62263	RS14_HUMAN	RPS14	4	2	4	0	4
P62701	RS4X_HUMAN	RPS4X	P08865	RSSA_HUMAN	RPSA	3	1	3	0	3
P62750	RL23A_HUMAN	RPL23A	P62829	RL23_HUMAN	RPL23	2	1	2	0	2
P62750	RL23A_HUMAN	RPL23A	P83731	RL24_HUMAN	RPL24	3	1	3	0	3
P62750	RL23A_HUMAN	RPL23A	P62899	RL31_HUMAN	RPL31	2	1	2	0	2
P62750	RL23A_HUMAN	RPL23A	P39023	RL3_HUMAN	RPL3	2	1	2	0	2
P62750	RL23A_HUMAN	RPL23A	P46777	RL5_HUMAN	RPL5	2	1	2	0	2
P62750	RL23A_HUMAN	RPL23A	P18124	RL7_HUMAN	RPL7	2	1	2	0	2
P62750	RL23A_HUMAN	RPL23A	P62917	RL8_HUMAN	RPL8	2	1	2	0	2
P62750	RL23A_HUMAN	RPL23A	P62249	RS16_HUMAN	RPS16	2	1	2	0	2
P62750	RL23A_HUMAN	RPL23A	P39019	RS19_HUMAN	RPS19	2	1	2	0	2
P62750	RL23A_HUMAN	RPL23A	P62266	RS23_HUMAN	RPS23	2	1	2	0	2
P62750	RL23A_HUMAN	RPL23A	P23396	RS3_HUMAN	RPS3	2	1	2	0	2
P62750	RL23A_HUMAN	RPL23A	P62701	RS4X_HUMAN	RPS4X	2	1	2	0	2
P62750	RL23A_HUMAN	RPL23A	P62241	RS8_HUMAN	RPS8	2	1	2	0	2
P62750	RL23A_HUMAN	RPL23A	P62280	RS11_HUMAN	RPS11	3	1	3	0	3
P62750	RL23A_HUMAN	RPL23A	P62854	RS26_HUMAN	RPS26	2	1	2	0	3
P62750	RL23A_HUMAN	RPL23A	P32969	RL9_HUMAN	RPL9P9	2	1	2	0	2
P62750	RL23A_HUMAN	RPL23A	Q02878	RL6_HUMAN	RPL6	2	1	2	0	2
P62750	RL23A_HUMAN	RPL23A	P62244	RS15A_HUMAN	RPS15A	2	1	2	0	2
P62750	RL23A_HUMAN	RPL23A	P61513	RL37A_HUMAN	RPL37A	3	2	3	0	3
P62750	RL23A_HUMAN	RPL23A	P62753	RS6_HUMAN	RPS6	2	1	2	0	2
P62750	RL23A_HUMAN	RPL23A	P62424	RL7A_HUMAN	RPL7A	3	1	3	0	3
P62750	RL23A_HUMAN	RPL23A	P15880	RS2_HUMAN	RPS2	3	2	3	0	3
P62750	RL23A_HUMAN	RPL23A	P46782	RS5_HUMAN	RPS5	2	1	2	0	2
P62750	RL23A_HUMAN	RPL23A	P60866	RS20_HUMAN	RPS20	2	1	2	0	2
P62750	RL23A_HUMAN	RPL23A	P62851	RS25_HUMAN	RPS25	2	1	2	0	2
P62750	RL23A_HUMAN	RPL23A	P62081	RS7_HUMAN	RPS7	2	1	2	0	2
P62750	RL23A_HUMAN	RPL23A	P61247	RS3A_HUMAN	RPS3A	2	1	2	0	2
P62750	RL23A_HUMAN	RPL23A	P36578	RL4_HUMAN	RPL4	2	1	2	0	2
P62750	RL23A_HUMAN	RPL23A	P62888	RL30_HUMAN	RPL30	2	1	2	0	2
P62750	RL23A_HUMAN	RPL23A	P08865	RSSA_HUMAN	RPSA	2	1	2	0	2
P62750	RL23A_HUMAN	RPL23A	P62263	RS14_HUMAN	RPS14	2	1	2	0	2
P62750	RL23A_HUMAN	RPL23A	P62847	RS24_HUMAN	RPS24	1	1	1	0	1
P62750	RL23A_HUMAN	RPL23A	P62277	RS13_HUMAN	RPS13	2	1	2	0	2
P62750	RL23A_HUMAN	RPL23A	P05388	RLA0_HUMAN	RPLP0	3	1	3	0	3
P62750	RL23A_HUMAN	RPL23A	P62857	RS28_HUMAN	RPS28	1	1	1	0	1
P62750	RL23A_HUMAN	RPL23A	P46781	RS9_HUMAN	RPS9	2	1	2	0	2
P62750	RL23A_HUMAN	RPL23A	P63173	RL38_HUMAN	RPL38	2	1	2	0	2
P62750	RL23A_HUMAN	RPL23A	P62910	RL32_HUMAN	RPL32	2	1	2	0	2
P62750	RL23A_HUMAN	RPL23A	P63220	RS21_HUMAN	RPS21	1	1	1	0	1
P62750	RL23A_HUMAN	RPL23A	P62979	RS27A_HUMAN	RPS27A	1	1	1	0	1
P62750	RL23A_HUMAN	RPL23A	Q71UM5	RS27L_HUMAN	RPS27L	1	1	1	0	1
P62750	RL23A_HUMAN	RPL23A	P05386	RLA1_HUMAN	RPLP1	1	1	1	0	1
P62750	RL23A_HUMAN	RPL23A	P46783	RS10_HUMAN	RPS10	1	1	1	0	1
P62750	RL23A_HUMAN	RPL23A	P25398	RS12_HUMAN	RPS12	1	1	1	0	1
P62750	RL23A_HUMAN	RPL23A	P62269	RS18_HUMAN	RPS18	1	1	1	0	1
P62753	RS6_HUMAN	RPS6	P08865	RSSA_HUMAN	RPSA	2	1	2	0	2
P62753	RS6_HUMAN	RPS6	P62081	RS7_HUMAN	RPS7	3	1	3	0	3
P62753	RS6_HUMAN	RPS6	P62241	RS8_HUMAN	RPS8	3	1	3	0	3
P62753	RS6_HUMAN	RPS6	P46781	RS9_HUMAN	RPS9	3	1	3	0	3
P62829	RL23_HUMAN	RPL23	P62913	RL11_HUMAN	RPL11	4	2	4	0	5
P62829	RL23_HUMAN	RPL23	P46777	RL5_HUMAN	RPL5	4	2	4	0	6
P62829	RL23_HUMAN	RPL23	P62753	RS6_HUMAN	RPS6	2	1	2	0	2
P62829	RL23_HUMAN	RPL23	P83731	RL24_HUMAN	RPL24	2	1	2	0	2
P62829	RL23_HUMAN	RPL23	P61353	RL27_HUMAN	RPL27	2	1	2	0	2
P62829	RL23_HUMAN	RPL23	P62899	RL31_HUMAN	RPL31	2	1	2	0	2
P62829	RL23_HUMAN	RPL23	P61513	RL37A_HUMAN	RPL37A	2	1	2	0	2
P62829	RL23_HUMAN	RPL23	Q02878	RL6_HUMAN	RPL6	2	1	2	0	2
P62829	RL23_HUMAN	RPL23	P62424	RL7A_HUMAN	RPL7A	2	1	2	0	2
P62829	RL23_HUMAN	RPL23	P18124	RL7_HUMAN	RPL7	2	1	2	0	2
P62829	RL23_HUMAN	RPL23	P62917	RL8_HUMAN	RPL8	2	1	2	0	2
P62829	RL23_HUMAN	RPL23	P32969	RL9_HUMAN	RPL9P9	2	1	2	0	2
P62829	RL23_HUMAN	RPL23	P62244	RS15A_HUMAN	RPS15A	2	1	2	0	2
P62829	RL23_HUMAN	RPL23	P62249	RS16_HUMAN	RPS16	2	1	2	0	2
P62829	RL23_HUMAN	RPL23	P62266	RS23_HUMAN	RPS23	2	1	2	0	2
P62829	RL23_HUMAN	RPL23	P62857	RS28_HUMAN	RPS28	1	1	1	0	1
P62829	RL23_HUMAN	RPL23	P62241	RS8_HUMAN	RPS8	2	1	2	0	2
P62829	RL23_HUMAN	RPL23	P08865	RSSA_HUMAN	RPSA	2	1	2	0	2
P62829	RL23_HUMAN	RPL23	P62277	RS13_HUMAN	RPS13	2	1	2	0	2
P62829	RL23_HUMAN	RPL23	P36578	RL4_HUMAN	RPL4	2	1	2	0	2
P62829	RL23_HUMAN	RPL23	P62263	RS14_HUMAN	RPS14	2	1	2	0	2
P62829	RL23_HUMAN	RPL23	P15880	RS2_HUMAN	RPS2	2	1	2	0	2
P62829	RL23_HUMAN	RPL23	P25398	RS12_HUMAN	RPS12	2	1	2	0	2
P62829	RL23_HUMAN	RPL23	P62847	RS24_HUMAN	RPS24	1	1	1	0	1
P62829	RL23_HUMAN	RPL23	P62701	RS4X_HUMAN	RPS4X	2	1	2	0	2
P62829	RL23_HUMAN	RPL23	P05387	RLA2_HUMAN	RPLP2	3	1	3	0	3
P62829	RL23_HUMAN	RPL23	P23396	RS3_HUMAN	RPS3	2	1	2	0	2
P62829	RL23_HUMAN	RPL23	P39019	RS19_HUMAN	RPS19	2	1	2	0	2
P62829	RL23_HUMAN	RPL23	P62854	RS26_HUMAN	RPS26	2	1	2	0	3
P62829	RL23_HUMAN	RPL23	P60866	RS20_HUMAN	RPS20	2	1	2	0	2
P62829	RL23_HUMAN	RPL23	P62888	RL30_HUMAN	RPL30	2	1	2	0	2
P62829	RL23_HUMAN	RPL23	P39023	RL3_HUMAN	RPL3	2	1	2	0	2
P62829	RL23_HUMAN	RPL23	P08708	RS17_HUMAN	RPS17	1	1	1	0	1
P62829	RL23_HUMAN	RPL23	P62081	RS7_HUMAN	RPS7	2	1	2	0	2
P62829	RL23_HUMAN	RPL23	P46782	RS5_HUMAN	RPS5	2	1	2	0	2
P62829	RL23_HUMAN	RPL23	P05388	RLA0_HUMAN	RPLP0	2	1	2	0	2
P62829	RL23_HUMAN	RPL23	P62280	RS11_HUMAN	RPS11	2	1	2	0	2
P62829	RL23_HUMAN	RPL23	P61247	RS3A_HUMAN	RPS3A	2	1	2	0	2
P62829	RL23_HUMAN	RPL23	P62851	RS25_HUMAN	RPS25	2	1	2	0	2
P62829	RL23_HUMAN	RPL23	P05386	RLA1_HUMAN	RPLP1	2	1	2	0	2
P62829	RL23_HUMAN	RPL23	P63220	RS21_HUMAN	RPS21	2	1	2	0	2
P62829	RL23_HUMAN	RPL23	P62910	RL32_HUMAN	RPL32	2	1	2	0	2
P62829	RL23_HUMAN	RPL23	P62979	RS27A_HUMAN	RPS27A	1	1	1	0	1
P62829	RL23_HUMAN	RPL23	Q71UM5	RS27L_HUMAN	RPS27L	1	1	1	0	1
P62829	RL23_HUMAN	RPL23	P63173	RL38_HUMAN	RPL38	1	1	1	0	1
P62829	RL23_HUMAN	RPL23	P62269	RS18_HUMAN	RPS18	1	1	1	0	1
P62829	RL23_HUMAN	RPL23	P46781	RS9_HUMAN	RPS9	1	1	1	0	1
P62847	RS24_HUMAN	RPS24	P61247	RS3A_HUMAN	RPS3A	2	1	2	0	2
P62847	RS24_HUMAN	RPS24	P23396	RS3_HUMAN	RPS3	2	1	2	0	2
P62847	RS24_HUMAN	RPS24	P62701	RS4X_HUMAN	RPS4X	2	1	2	0	2
P62847	RS24_HUMAN	RPS24	P46782	RS5_HUMAN	RPS5	2	1	2	0	2
P62847	RS24_HUMAN	RPS24	P62753	RS6_HUMAN	RPS6	2	1	2	0	2
P62847	RS24_HUMAN	RPS24	P62241	RS8_HUMAN	RPS8	2	1	2	0	2
P62847	RS24_HUMAN	RPS24	P08865	RSSA_HUMAN	RPSA	1	1	1	0	1
P62847	RS24_HUMAN	RPS24	P62081	RS7_HUMAN	RPS7	2	1	2	0	2
P62847	RS24_HUMAN	RPS24	P62854	RS26_HUMAN	RPS26	2	1	2	0	2
P62847	RS24_HUMAN	RPS24	P15880	RS2_HUMAN	RPS2	3	2	3	0	3
P62847	RS24_HUMAN	RPS24	P46781	RS9_HUMAN	RPS9	2	1	2	0	2
P62847	RS24_HUMAN	RPS24	P62851	RS25_HUMAN	RPS25	2	1	2	0	2
P62847	RS24_HUMAN	RPS24	P62979	RS27A_HUMAN	RPS27A	1	1	1	0	1
P62847	RS24_HUMAN	RPS24	Q71UM5	RS27L_HUMAN	RPS27L	1	1	1	0	1
P62847	RS24_HUMAN	RPS24	P62269	RS18_HUMAN	RPS18	1	1	1	0	1
P62847	RS24_HUMAN	RPS24	P60866	RS20_HUMAN	RPS20	1	1	1	0	1
P62851	RS25_HUMAN	RPS25	P15880	RS2_HUMAN	RPS2	3	1	3	0	3
P62851	RS25_HUMAN	RPS25	P61247	RS3A_HUMAN	RPS3A	3	1	3	0	3
P62851	RS25_HUMAN	RPS25	P62753	RS6_HUMAN	RPS6	3	1	3	0	3
P62851	RS25_HUMAN	RPS25	P62241	RS8_HUMAN	RPS8	3	1	3	0	3
P62851	RS25_HUMAN	RPS25	P08865	RSSA_HUMAN	RPSA	1	1	1	0	1
P62851	RS25_HUMAN	RPS25	P62857	RS28_HUMAN	RPS28	2	1	2	0	2
P62851	RS25_HUMAN	RPS25	P62701	RS4X_HUMAN	RPS4X	3	1	3	0	3
P62851	RS25_HUMAN	RPS25	P23396	RS3_HUMAN	RPS3	3	1	3	0	3
P62851	RS25_HUMAN	RPS25	P46781	RS9_HUMAN	RPS9	3	1	3	0	3
P62851	RS25_HUMAN	RPS25	P62081	RS7_HUMAN	RPS7	3	1	3	0	3
P62851	RS25_HUMAN	RPS25	P62854	RS26_HUMAN	RPS26	3	1	3	0	4
P62851	RS25_HUMAN	RPS25	Q71UM5	RS27L_HUMAN	RPS27L	1	1	1	0	1
P62851	RS25_HUMAN	RPS25	P25398	RS12_HUMAN	RPS12	2	1	2	0	2
P62851	RS25_HUMAN	RPS25	P62244	RS15A_HUMAN	RPS15A	2	1	2	0	2
P62851	RS25_HUMAN	RPS25	P61353	RL27_HUMAN	RPL27	1	1	1	0	1
P62851	RS25_HUMAN	RPS25	P62888	RL30_HUMAN	RPL30	1	1	1	0	1
P62851	RS25_HUMAN	RPS25	P32969	RL9_HUMAN	RPL9P9	1	1	1	0	1
P62854	RS26_HUMAN	RPS26	P61247	RS3A_HUMAN	RPS3A	3	1	3	0	4
P62854	RS26_HUMAN	RPS26	P23396	RS3_HUMAN	RPS3	3	1	3	0	4
P62854	RS26_HUMAN	RPS26	P62701	RS4X_HUMAN	RPS4X	3	1	3	0	4
P62854	RS26_HUMAN	RPS26	P62241	RS8_HUMAN	RPS8	3	1	3	0	4
P62854	RS26_HUMAN	RPS26	P62753	RS6_HUMAN	RPS6	3	1	3	0	4
P62854	RS26_HUMAN	RPS26	P15880	RS2_HUMAN	RPS2	3	1	3	0	4
P62854	RS26_HUMAN	RPS26	P08865	RSSA_HUMAN	RPSA	2	1	2	0	3
P62854	RS26_HUMAN	RPS26	P46782	RS5_HUMAN	RPS5	3	1	3	0	4
P62854	RS26_HUMAN	RPS26	P62979	RS27A_HUMAN	RPS27A	1	1	1	0	1
P62854	RS26_HUMAN	RPS26	P62857	RS28_HUMAN	RPS28	1	1	1	0	1
P62857	RS28_HUMAN	RPS28	P23396	RS3_HUMAN	RPS3	2	1	2	0	2
P62857	RS28_HUMAN	RPS28	P62701	RS4X_HUMAN	RPS4X	2	1	2	0	2
P62857	RS28_HUMAN	RPS28	P62753	RS6_HUMAN	RPS6	2	1	2	0	2
P62857	RS28_HUMAN	RPS28	P62241	RS8_HUMAN	RPS8	2	1	2	0	2
P62857	RS28_HUMAN	RPS28	P08865	RSSA_HUMAN	RPSA	2	1	2	0	2
P62857	RS28_HUMAN	RPS28	P15880	RS2_HUMAN	RPS2	2	1	2	0	2
P62857	RS28_HUMAN	RPS28	P46781	RS9_HUMAN	RPS9	2	1	2	0	2
P62857	RS28_HUMAN	RPS28	P46783	RS10_HUMAN	RPS10	1	1	1	0	1
P62857	RS28_HUMAN	RPS28	P62847	RS24_HUMAN	RPS24	1	1	1	0	1
P62888	RL30_HUMAN	RPL30	P36578	RL4_HUMAN	RPL4	3	2	3	0	3
P62888	RL30_HUMAN	RPL30	Q02878	RL6_HUMAN	RPL6	2	1	2	0	2
P62888	RL30_HUMAN	RPL30	P62277	RS13_HUMAN	RPS13	3	2	3	0	3
P62888	RL30_HUMAN	RPL30	P62917	RL8_HUMAN	RPL8	2	1	2	0	2
P62888	RL30_HUMAN	RPL30	P61513	RL37A_HUMAN	RPL37A	3	2	3	0	3
P62888	RL30_HUMAN	RPL30	P46777	RL5_HUMAN	RPL5	3	2	3	0	3
P62888	RL30_HUMAN	RPL30	P62424	RL7A_HUMAN	RPL7A	3	2	3	0	3
P62888	RL30_HUMAN	RPL30	P18124	RL7_HUMAN	RPL7	2	1	2	0	2
P62888	RL30_HUMAN	RPL30	P62263	RS14_HUMAN	RPS14	2	1	2	0	2
P62888	RL30_HUMAN	RPL30	P62244	RS15A_HUMAN	RPS15A	2	1	2	0	2
P62888	RL30_HUMAN	RPL30	P62847	RS24_HUMAN	RPS24	1	1	1	0	1
P62888	RL30_HUMAN	RPL30	P15880	RS2_HUMAN	RPS2	2	1	2	0	2
P62888	RL30_HUMAN	RPL30	P46782	RS5_HUMAN	RPS5	2	1	2	0	2
P62888	RL30_HUMAN	RPL30	P62241	RS8_HUMAN	RPS8	3	2	3	0	3
P62888	RL30_HUMAN	RPL30	P08865	RSSA_HUMAN	RPSA	2	1	2	0	2
P62888	RL30_HUMAN	RPL30	P62753	RS6_HUMAN	RPS6	2	1	2	0	2
P62888	RL30_HUMAN	RPL30	P62899	RL31_HUMAN	RPL31	2	1	2	0	2
P62888	RL30_HUMAN	RPL30	P62701	RS4X_HUMAN	RPS4X	2	1	2	0	2
P62888	RL30_HUMAN	RPL30	P62081	RS7_HUMAN	RPS7	2	1	2	0	2
P62888	RL30_HUMAN	RPL30	P46781	RS9_HUMAN	RPS9	3	2	3	0	3
P62888	RL30_HUMAN	RPL30	P62266	RS23_HUMAN	RPS23	2	1	2	0	2
P62888	RL30_HUMAN	RPL30	P23396	RS3_HUMAN	RPS3	2	1	2	0	2
P62888	RL30_HUMAN	RPL30	P61247	RS3A_HUMAN	RPS3A	3	2	3	0	3
P62888	RL30_HUMAN	RPL30	P05388	RLA0_HUMAN	RPLP0	3	2	3	0	3
P62888	RL30_HUMAN	RPL30	P62249	RS16_HUMAN	RPS16	2	1	2	0	2
P62888	RL30_HUMAN	RPL30	P62854	RS26_HUMAN	RPS26	2	1	2	0	3
P62888	RL30_HUMAN	RPL30	P63173	RL38_HUMAN	RPL38	2	1	2	0	2
P62888	RL30_HUMAN	RPL30	P63220	RS21_HUMAN	RPS21	1	1	1	0	1
P62888	RL30_HUMAN	RPL30	P32969	RL9_HUMAN	RPL9P9	1	1	1	0	1
P62888	RL30_HUMAN	RPL30	P05387	RLA2_HUMAN	RPLP2	1	1	1	0	1
P62888	RL30_HUMAN	RPL30	P62269	RS18_HUMAN	RPS18	1	1	1	0	1
P62888	RL30_HUMAN	RPL30	P62910	RL32_HUMAN	RPL32	1	1	1	0	1
P62899	RL31_HUMAN	RPL31	P61513	RL37A_HUMAN	RPL37A	2	1	2	0	2
P62899	RL31_HUMAN	RPL31	P46777	RL5_HUMAN	RPL5	2	1	2	0	2
P62899	RL31_HUMAN	RPL31	P62424	RL7A_HUMAN	RPL7A	2	1	2	0	2
P62899	RL31_HUMAN	RPL31	P18124	RL7_HUMAN	RPL7	2	1	2	0	2
P62899	RL31_HUMAN	RPL31	P46783	RS10_HUMAN	RPS10	2	1	2	0	2
P62899	RL31_HUMAN	RPL31	P62280	RS11_HUMAN	RPS11	2	1	2	0	2
P62899	RL31_HUMAN	RPL31	P62277	RS13_HUMAN	RPS13	2	1	2	0	2
P62899	RL31_HUMAN	RPL31	P62263	RS14_HUMAN	RPS14	2	1	2	0	2
P62899	RL31_HUMAN	RPL31	P62244	RS15A_HUMAN	RPS15A	2	1	2	0	2
P62899	RL31_HUMAN	RPL31	P62249	RS16_HUMAN	RPS16	2	1	2	0	2
P62899	RL31_HUMAN	RPL31	P08708	RS17_HUMAN	RPS17	1	1	1	0	1
P62899	RL31_HUMAN	RPL31	P39019	RS19_HUMAN	RPS19	2	1	2	0	2
P62899	RL31_HUMAN	RPL31	P62266	RS23_HUMAN	RPS23	2	1	2	0	2
P62899	RL31_HUMAN	RPL31	P62847	RS24_HUMAN	RPS24	1	1	1	0	1
P62899	RL31_HUMAN	RPL31	P62854	RS26_HUMAN	RPS26	2	1	2	0	3
P62899	RL31_HUMAN	RPL31	P15880	RS2_HUMAN	RPS2	2	1	2	0	2
P62899	RL31_HUMAN	RPL31	P62701	RS4X_HUMAN	RPS4X	2	1	2	0	2
P62899	RL31_HUMAN	RPL31	P46782	RS5_HUMAN	RPS5	2	1	2	0	2
P62899	RL31_HUMAN	RPL31	P62753	RS6_HUMAN	RPS6	2	1	2	0	2
P62899	RL31_HUMAN	RPL31	P62081	RS7_HUMAN	RPS7	2	1	2	0	2
P62899	RL31_HUMAN	RPL31	P62241	RS8_HUMAN	RPS8	2	1	2	0	2
P62899	RL31_HUMAN	RPL31	P08865	RSSA_HUMAN	RPSA	2	1	2	0	2
P62899	RL31_HUMAN	RPL31	Q02878	RL6_HUMAN	RPL6	2	1	2	0	2
P62899	RL31_HUMAN	RPL31	P61247	RS3A_HUMAN	RPS3A	2	1	2	0	2
P62899	RL31_HUMAN	RPL31	P23396	RS3_HUMAN	RPS3	2	1	2	0	2
P62899	RL31_HUMAN	RPL31	P25398	RS12_HUMAN	RPS12	2	1	2	0	2
P62899	RL31_HUMAN	RPL31	P32969	RL9_HUMAN	RPL9P9	2	1	2	0	2
P62899	RL31_HUMAN	RPL31	P36578	RL4_HUMAN	RPL4	2	1	2	0	2
P62899	RL31_HUMAN	RPL31	P05388	RLA0_HUMAN	RPLP0	2	1	2	0	2
P62899	RL31_HUMAN	RPL31	P62917	RL8_HUMAN	RPL8	2	1	2	0	2
P62899	RL31_HUMAN	RPL31	P63220	RS21_HUMAN	RPS21	1	1	1	0	1
P62899	RL31_HUMAN	RPL31	P62979	RS27A_HUMAN	RPS27A	1	1	1	0	1
P62899	RL31_HUMAN	RPL31	Q71UM5	RS27L_HUMAN	RPS27L	1	1	1	0	1
P62899	RL31_HUMAN	RPL31	P26373	RL13_HUMAN	RPL13	1	1	1	0	1
P62899	RL31_HUMAN	RPL31	P39023	RL3_HUMAN	RPL3	1	1	1	0	1
P62899	RL31_HUMAN	RPL31	P63173	RL38_HUMAN	RPL38	1	1	1	0	1
P62899	RL31_HUMAN	RPL31	P05386	RLA1_HUMAN	RPLP1	1	1	1	0	1
P62899	RL31_HUMAN	RPL31	P62851	RS25_HUMAN	RPS25	1	1	1	0	1
P62899	RL31_HUMAN	RPL31	P46781	RS9_HUMAN	RPS9	1	1	1	0	1
P62906	RL10A_HUMAN	RPL10A	P46778	RL21_HUMAN	RPL21	2	1	2	0	2
P62906	RL10A_HUMAN	RPL10A	Q02878	RL6_HUMAN	RPL6	2	1	2	0	2
P62906	RL10A_HUMAN	RPL10A	P62424	RL7A_HUMAN	RPL7A	2	1	2	0	2
P62906	RL10A_HUMAN	RPL10A	P61247	RS3A_HUMAN	RPS3A	2	1	2	0	2
P62906	RL10A_HUMAN	RPL10A	P23396	RS3_HUMAN	RPS3	2	1	2	0	2
P62906	RL10A_HUMAN	RPL10A	P46781	RS9_HUMAN	RPS9	2	1	2	0	2
P62906	RL10A_HUMAN	RPL10A	P36578	RL4_HUMAN	RPL4	2	1	2	0	2
P62906	RL10A_HUMAN	RPL10A	P18124	RL7_HUMAN	RPL7	2	1	2	0	2
P62906	RL10A_HUMAN	RPL10A	P05388	RLA0_HUMAN	RPLP0	2	1	2	0	2
P62906	RL10A_HUMAN	RPL10A	P62913	RL11_HUMAN	RPL11	2	1	2	0	2
P62906	RL10A_HUMAN	RPL10A	P30050	RL12_HUMAN	RPL12	2	1	2	0	2
P62906	RL10A_HUMAN	RPL10A	P26373	RL13_HUMAN	RPL13	2	1	2	0	2
P62906	RL10A_HUMAN	RPL10A	P50914	RL14_HUMAN	RPL14	2	1	2	0	2
P62906	RL10A_HUMAN	RPL10A	P61313	RL15_HUMAN	RPL15	2	1	2	0	2
P62906	RL10A_HUMAN	RPL10A	P18621	RL17_HUMAN	RPL17	1	1	1	0	1
P62906	RL10A_HUMAN	RPL10A	Q02543	RL18A_HUMAN	RPL18A	3	2	3	0	3
P62906	RL10A_HUMAN	RPL10A	Q07020	RL18_HUMAN	RPL18	3	2	3	0	3
P62906	RL10A_HUMAN	RPL10A	P84098	RL19_HUMAN	RPL19	2	1	2	0	2
P62906	RL10A_HUMAN	RPL10A	P62829	RL23_HUMAN	RPL23	2	1	2	0	2
P62906	RL10A_HUMAN	RPL10A	P83731	RL24_HUMAN	RPL24	2	1	2	0	2
P62906	RL10A_HUMAN	RPL10A	P62888	RL30_HUMAN	RPL30	3	2	3	0	3
P62906	RL10A_HUMAN	RPL10A	P62899	RL31_HUMAN	RPL31	2	1	2	0	2
P62906	RL10A_HUMAN	RPL10A	P61513	RL37A_HUMAN	RPL37A	3	2	3	0	3
P62906	RL10A_HUMAN	RPL10A	P39023	RL3_HUMAN	RPL3	2	1	2	0	2
P62906	RL10A_HUMAN	RPL10A	P46777	RL5_HUMAN	RPL5	2	1	2	0	2
P62906	RL10A_HUMAN	RPL10A	P62917	RL8_HUMAN	RPL8	2	1	2	0	2
P62906	RL10A_HUMAN	RPL10A	P32969	RL9_HUMAN	RPL9P9	2	1	2	0	2
P62906	RL10A_HUMAN	RPL10A	P62280	RS11_HUMAN	RPS11	2	1	2	0	2
P62906	RL10A_HUMAN	RPL10A	P62277	RS13_HUMAN	RPS13	2	1	2	0	2
P62906	RL10A_HUMAN	RPL10A	P62244	RS15A_HUMAN	RPS15A	2	1	2	0	2
P62906	RL10A_HUMAN	RPL10A	P62249	RS16_HUMAN	RPS16	2	1	2	0	2
P62906	RL10A_HUMAN	RPL10A	P60866	RS20_HUMAN	RPS20	2	1	2	0	2
P62906	RL10A_HUMAN	RPL10A	P62266	RS23_HUMAN	RPS23	2	1	2	0	2
P62906	RL10A_HUMAN	RPL10A	P62847	RS24_HUMAN	RPS24	1	1	1	0	1
P62906	RL10A_HUMAN	RPL10A	P62851	RS25_HUMAN	RPS25	2	1	2	0	2
P62906	RL10A_HUMAN	RPL10A	P62857	RS28_HUMAN	RPS28	1	1	1	0	1
P62906	RL10A_HUMAN	RPL10A	P15880	RS2_HUMAN	RPS2	2	1	2	0	2
P62906	RL10A_HUMAN	RPL10A	P62701	RS4X_HUMAN	RPS4X	2	1	2	0	2
P62906	RL10A_HUMAN	RPL10A	P46782	RS5_HUMAN	RPS5	2	1	2	0	2
P62906	RL10A_HUMAN	RPL10A	P62753	RS6_HUMAN	RPS6	2	1	2	0	2
P62906	RL10A_HUMAN	RPL10A	P62241	RS8_HUMAN	RPS8	2	1	2	0	2
P62906	RL10A_HUMAN	RPL10A	P08865	RSSA_HUMAN	RPSA	2	1	2	0	2
P62906	RL10A_HUMAN	RPL10A	P62750	RL23A_HUMAN	RPL23A	2	1	2	0	2
P62906	RL10A_HUMAN	RPL10A	P62854	RS26_HUMAN	RPS26	2	1	2	0	3
P62906	RL10A_HUMAN	RPL10A	P25398	RS12_HUMAN	RPS12	2	1	2	0	2
P62906	RL10A_HUMAN	RPL10A	P39019	RS19_HUMAN	RPS19	2	1	2	0	2
P62906	RL10A_HUMAN	RPL10A	P35268	RL22_HUMAN	RPL22	2	1	2	0	2
P62906	RL10A_HUMAN	RPL10A	P62910	RL32_HUMAN	RPL32	1	1	1	0	1
P62906	RL10A_HUMAN	RPL10A	P63220	RS21_HUMAN	RPS21	1	1	1	0	1
P62906	RL10A_HUMAN	RPL10A	P62979	RS27A_HUMAN	RPS27A	1	1	1	0	1
P62906	RL10A_HUMAN	RPL10A	Q71UM5	RS27L_HUMAN	RPS27L	1	1	1	0	1
P62906	RL10A_HUMAN	RPL10A	Q96L21	RL10L_HUMAN	RPL10L	2	1	2	0	2
P62910	RL32_HUMAN	RPL32	P46777	RL5_HUMAN	RPL5	2	1	2	0	2
P62910	RL32_HUMAN	RPL32	P18124	RL7_HUMAN	RPL7	2	1	2	0	2
P62910	RL32_HUMAN	RPL32	P62917	RL8_HUMAN	RPL8	2	1	2	0	2
P62910	RL32_HUMAN	RPL32	P32969	RL9_HUMAN	RPL9P9	2	1	2	0	2
P62910	RL32_HUMAN	RPL32	P62266	RS23_HUMAN	RPS23	1	1	1	0	1
P62910	RL32_HUMAN	RPL32	P62854	RS26_HUMAN	RPS26	1	1	1	0	1
P62910	RL32_HUMAN	RPL32	P15880	RS2_HUMAN	RPS2	2	1	2	0	2
P62910	RL32_HUMAN	RPL32	P23396	RS3_HUMAN	RPS3	2	1	2	0	2
P62910	RL32_HUMAN	RPL32	P62701	RS4X_HUMAN	RPS4X	2	1	2	0	2
P62910	RL32_HUMAN	RPL32	P62753	RS6_HUMAN	RPS6	2	1	2	0	2
P62910	RL32_HUMAN	RPL32	P62424	RL7A_HUMAN	RPL7A	2	1	2	0	2
P62910	RL32_HUMAN	RPL32	P62241	RS8_HUMAN	RPS8	2	1	2	0	2
P62910	RL32_HUMAN	RPL32	P36578	RL4_HUMAN	RPL4	2	1	2	0	2
P62910	RL32_HUMAN	RPL32	P08865	RSSA_HUMAN	RPSA	1	1	1	0	1
P62910	RL32_HUMAN	RPL32	P60866	RS20_HUMAN	RPS20	1	1	1	0	1
P62910	RL32_HUMAN	RPL32	P62244	RS15A_HUMAN	RPS15A	2	1	2	0	2
P62910	RL32_HUMAN	RPL32	P62249	RS16_HUMAN	RPS16	2	1	2	0	2
P62910	RL32_HUMAN	RPL32	P61247	RS3A_HUMAN	RPS3A	2	1	2	0	2
P62910	RL32_HUMAN	RPL32	P39023	RL3_HUMAN	RPL3	2	1	2	0	2
P62910	RL32_HUMAN	RPL32	P61513	RL37A_HUMAN	RPL37A	2	2	2	0	2
P62910	RL32_HUMAN	RPL32	P62277	RS13_HUMAN	RPS13	1	1	1	0	1
P62913	RL11_HUMAN	RPL11	P30050	RL12_HUMAN	RPL12	2	1	2	0	2
P62913	RL11_HUMAN	RPL11	P26373	RL13_HUMAN	RPL13	2	1	2	0	2
P62913	RL11_HUMAN	RPL11	P50914	RL14_HUMAN	RPL14	2	1	2	0	2
P62913	RL11_HUMAN	RPL11	P61313	RL15_HUMAN	RPL15	2	1	2	0	2
P62913	RL11_HUMAN	RPL11	Q02543	RL18A_HUMAN	RPL18A	2	1	2	0	2
P62913	RL11_HUMAN	RPL11	Q07020	RL18_HUMAN	RPL18	2	1	2	0	2
P62913	RL11_HUMAN	RPL11	P84098	RL19_HUMAN	RPL19	2	1	2	0	2
P62913	RL11_HUMAN	RPL11	P46778	RL21_HUMAN	RPL21	2	1	2	0	2
P62913	RL11_HUMAN	RPL11	P62750	RL23A_HUMAN	RPL23A	2	1	2	0	2
P62913	RL11_HUMAN	RPL11	P83731	RL24_HUMAN	RPL24	2	1	2	0	2
P62913	RL11_HUMAN	RPL11	P62899	RL31_HUMAN	RPL31	2	1	2	0	2
P62913	RL11_HUMAN	RPL11	P61513	RL37A_HUMAN	RPL37A	2	1	2	0	2
P62913	RL11_HUMAN	RPL11	Q02878	RL6_HUMAN	RPL6	2	1	2	0	2
P62913	RL11_HUMAN	RPL11	P62424	RL7A_HUMAN	RPL7A	2	1	2	0	2
P62913	RL11_HUMAN	RPL11	P18124	RL7_HUMAN	RPL7	2	1	2	0	2
P62913	RL11_HUMAN	RPL11	P32969	RL9_HUMAN	RPL9P9	2	1	2	0	2
P62913	RL11_HUMAN	RPL11	P62280	RS11_HUMAN	RPS11	2	1	2	0	2
P62913	RL11_HUMAN	RPL11	P25398	RS12_HUMAN	RPS12	2	1	2	0	2
P62913	RL11_HUMAN	RPL11	P62277	RS13_HUMAN	RPS13	2	1	2	0	2
P62913	RL11_HUMAN	RPL11	P62263	RS14_HUMAN	RPS14	2	1	2	0	2
P62913	RL11_HUMAN	RPL11	P62244	RS15A_HUMAN	RPS15A	2	1	2	0	2
P62913	RL11_HUMAN	RPL11	P62249	RS16_HUMAN	RPS16	2	1	2	0	2
P62913	RL11_HUMAN	RPL11	P60866	RS20_HUMAN	RPS20	2	1	2	0	2
P62913	RL11_HUMAN	RPL11	P62266	RS23_HUMAN	RPS23	2	1	2	0	2
P62913	RL11_HUMAN	RPL11	P62847	RS24_HUMAN	RPS24	1	1	1	0	1
P62913	RL11_HUMAN	RPL11	P62851	RS25_HUMAN	RPS25	2	1	2	0	2
P62913	RL11_HUMAN	RPL11	P62857	RS28_HUMAN	RPS28	1	1	1	0	1
P62913	RL11_HUMAN	RPL11	P15880	RS2_HUMAN	RPS2	2	1	2	0	2
P62913	RL11_HUMAN	RPL11	P23396	RS3_HUMAN	RPS3	2	1	2	0	2
P62913	RL11_HUMAN	RPL11	P62701	RS4X_HUMAN	RPS4X	2	1	2	0	2
P62913	RL11_HUMAN	RPL11	P62753	RS6_HUMAN	RPS6	2	1	2	0	2
P62913	RL11_HUMAN	RPL11	P62241	RS8_HUMAN	RPS8	2	1	2	0	2
P62913	RL11_HUMAN	RPL11	P08865	RSSA_HUMAN	RPSA	2	1	2	0	2
P62913	RL11_HUMAN	RPL11	P62888	RL30_HUMAN	RPL30	2	1	2	0	2
P62913	RL11_HUMAN	RPL11	P61247	RS3A_HUMAN	RPS3A	2	1	2	0	2
P62913	RL11_HUMAN	RPL11	P46782	RS5_HUMAN	RPS5	2	1	2	0	2
P62913	RL11_HUMAN	RPL11	P39019	RS19_HUMAN	RPS19	2	1	2	0	2
P62913	RL11_HUMAN	RPL11	P36578	RL4_HUMAN	RPL4	2	1	2	0	2
P62913	RL11_HUMAN	RPL11	P62081	RS7_HUMAN	RPS7	2	1	2	0	2
P62913	RL11_HUMAN	RPL11	P35268	RL22_HUMAN	RPL22	2	1	2	0	2
P62913	RL11_HUMAN	RPL11	P62854	RS26_HUMAN	RPS26	2	1	2	0	3
P62913	RL11_HUMAN	RPL11	P05386	RLA1_HUMAN	RPLP1	2	1	2	0	2
P62913	RL11_HUMAN	RPL11	P62917	RL8_HUMAN	RPL8	2	1	2	0	2
P62913	RL11_HUMAN	RPL11	P05388	RLA0_HUMAN	RPLP0	2	1	2	0	2
P62913	RL11_HUMAN	RPL11	P39023	RL3_HUMAN	RPL3	2	1	2	0	2
P62913	RL11_HUMAN	RPL11	P46781	RS9_HUMAN	RPS9	2	1	2	0	2
P62913	RL11_HUMAN	RPL11	P46783	RS10_HUMAN	RPS10	2	1	2	0	2
P62913	RL11_HUMAN	RPL11	P63173	RL38_HUMAN	RPL38	2	1	2	0	2
P62913	RL11_HUMAN	RPL11	P18621	RL17_HUMAN	RPL17	2	1	2	0	2
P62913	RL11_HUMAN	RPL11	P63220	RS21_HUMAN	RPS21	1	1	1	0	1
P62913	RL11_HUMAN	RPL11	P62979	RS27A_HUMAN	RPS27A	1	1	1	0	1
P62913	RL11_HUMAN	RPL11	Q71UM5	RS27L_HUMAN	RPS27L	1	1	1	0	1
P62913	RL11_HUMAN	RPL11	P62910	RL32_HUMAN	RPL32	1	1	1	0	1
P62913	RL11_HUMAN	RPL11	P62269	RS18_HUMAN	RPS18	1	1	1	0	1
P62917	RL8_HUMAN	RPL8	P62277	RS13_HUMAN	RPS13	2	1	2	0	2
P62917	RL8_HUMAN	RPL8	P32969	RL9_HUMAN	RPL9P9	2	1	2	0	2
P62917	RL8_HUMAN	RPL8	P62249	RS16_HUMAN	RPS16	2	1	2	0	2
P62917	RL8_HUMAN	RPL8	P62266	RS23_HUMAN	RPS23	2	1	2	0	2
P62917	RL8_HUMAN	RPL8	P15880	RS2_HUMAN	RPS2	2	1	2	0	2
P62917	RL8_HUMAN	RPL8	P61247	RS3A_HUMAN	RPS3A	3	2	3	0	3
P62917	RL8_HUMAN	RPL8	P23396	RS3_HUMAN	RPS3	2	1	2	0	2
P62917	RL8_HUMAN	RPL8	P62701	RS4X_HUMAN	RPS4X	2	1	2	0	2
P62917	RL8_HUMAN	RPL8	P62753	RS6_HUMAN	RPS6	2	1	2	0	2
P62917	RL8_HUMAN	RPL8	P62241	RS8_HUMAN	RPS8	3	2	3	0	4
P62917	RL8_HUMAN	RPL8	P08865	RSSA_HUMAN	RPSA	2	1	2	0	2
P62917	RL8_HUMAN	RPL8	P62854	RS26_HUMAN	RPS26	2	1	2	0	3
P62917	RL8_HUMAN	RPL8	P60866	RS20_HUMAN	RPS20	2	1	2	0	2
P62917	RL8_HUMAN	RPL8	P46781	RS9_HUMAN	RPS9	2	1	2	0	2
P62917	RL8_HUMAN	RPL8	P08708	RS17_HUMAN	RPS17	1	1	1	0	1
P62917	RL8_HUMAN	RPL8	P05388	RLA0_HUMAN	RPLP0	3	2	3	0	4
P62917	RL8_HUMAN	RPL8	P62851	RS25_HUMAN	RPS25	2	1	2	0	2
P62917	RL8_HUMAN	RPL8	P05387	RLA2_HUMAN	RPLP2	2	2	2	0	3
P62917	RL8_HUMAN	RPL8	P61513	RL37A_HUMAN	RPL37A	2	2	2	0	3
P62917	RL8_HUMAN	RPL8	P62847	RS24_HUMAN	RPS24	1	1	1	0	2
P62917	RL8_HUMAN	RPL8	P26373	RL13_HUMAN	RPL13	1	1	1	0	1
P62917	RL8_HUMAN	RPL8	P35268	RL22_HUMAN	RPL22	1	1	1	0	1
P62917	RL8_HUMAN	RPL8	P83731	RL24_HUMAN	RPL24	1	1	1	0	1
P62917	RL8_HUMAN	RPL8	P62280	RS11_HUMAN	RPS11	1	1	1	0	1
P62917	RL8_HUMAN	RPL8	P62263	RS14_HUMAN	RPS14	1	1	1	0	1
P62917	RL8_HUMAN	RPL8	P62244	RS15A_HUMAN	RPS15A	1	1	1	0	1
P62917	RL8_HUMAN	RPL8	P62269	RS18_HUMAN	RPS18	1	1	1	0	1
P62917	RL8_HUMAN	RPL8	P39019	RS19_HUMAN	RPS19	1	1	1	0	1
P62917	RL8_HUMAN	RPL8	P62081	RS7_HUMAN	RPS7	1	1	1	0	1
P62979	RS27A_HUMAN	RPS27A	P62979	RS27A_HUMAN	RPS27A	1	1	1	0	1
P62979	RS27A_HUMAN	RPS27A	P15880	RS2_HUMAN	RPS2	2	2	2	0	3
P62979	RS27A_HUMAN	RPS27A	P62241	RS8_HUMAN	RPS8	1	1	1	0	1
P62979	RS27A_HUMAN	RPS27A	P62701	RS4X_HUMAN	RPS4X	1	1	1	0	1
P62979	RS27A_HUMAN	RPS27A	P61247	RS3A_HUMAN	RPS3A	1	1	1	0	1
P62979	RS27A_HUMAN	RPS27A	P62753	RS6_HUMAN	RPS6	1	1	1	0	1
P62979	RS27A_HUMAN	RPS27A	P08865	RSSA_HUMAN	RPSA	2	2	2	0	3
P62979	RS27A_HUMAN	RPS27A	P23396	RS3_HUMAN	RPS3	1	1	1	0	1
P62979	RS27A_HUMAN	RPS27A	P46782	RS5_HUMAN	RPS5	1	1	1	0	1
P63173	RL38_HUMAN	RPL38	P62753	RS6_HUMAN	RPS6	2	1	2	0	2
P63173	RL38_HUMAN	RPL38	P25398	RS12_HUMAN	RPS12	2	1	2	0	2
P63173	RL38_HUMAN	RPL38	P62857	RS28_HUMAN	RPS28	1	1	1	0	1
P63173	RL38_HUMAN	RPL38	P62244	RS15A_HUMAN	RPS15A	2	1	2	0	2
P63173	RL38_HUMAN	RPL38	P39019	RS19_HUMAN	RPS19	2	1	2	0	2
P63173	RL38_HUMAN	RPL38	P62851	RS25_HUMAN	RPS25	2	1	2	0	2
P63173	RL38_HUMAN	RPL38	P46777	RL5_HUMAN	RPL5	2	1	2	0	2
P63173	RL38_HUMAN	RPL38	P62917	RL8_HUMAN	RPL8	2	1	2	0	2
P63173	RL38_HUMAN	RPL38	P39023	RL3_HUMAN	RPL3	2	1	2	0	2
P63173	RL38_HUMAN	RPL38	P18124	RL7_HUMAN	RPL7	2	1	2	0	2
P63173	RL38_HUMAN	RPL38	P62277	RS13_HUMAN	RPS13	2	1	2	0	2
P63173	RL38_HUMAN	RPL38	P15880	RS2_HUMAN	RPS2	2	1	2	0	2
P63173	RL38_HUMAN	RPL38	P62424	RL7A_HUMAN	RPL7A	2	1	2	0	2
P63173	RL38_HUMAN	RPL38	P62906	RL10A_HUMAN	RPL10A	1	1	1	0	1
P63173	RL38_HUMAN	RPL38	P26373	RL13_HUMAN	RPL13	1	1	1	0	1
P63173	RL38_HUMAN	RPL38	P61313	RL15_HUMAN	RPL15	1	1	1	0	1
P63173	RL38_HUMAN	RPL38	P84098	RL19_HUMAN	RPL19	1	1	1	0	1
P63173	RL38_HUMAN	RPL38	P35268	RL22_HUMAN	RPL22	1	1	1	0	1
P63173	RL38_HUMAN	RPL38	P61353	RL27_HUMAN	RPL27	1	1	1	0	1
P63173	RL38_HUMAN	RPL38	P61513	RL37A_HUMAN	RPL37A	1	1	1	0	1
P63173	RL38_HUMAN	RPL38	P36578	RL4_HUMAN	RPL4	1	1	1	0	1
P63173	RL38_HUMAN	RPL38	P05388	RLA0_HUMAN	RPLP0	1	1	1	0	1
P63173	RL38_HUMAN	RPL38	P05386	RLA1_HUMAN	RPLP1	1	1	1	0	1
P63173	RL38_HUMAN	RPL38	P05387	RLA2_HUMAN	RPLP2	1	1	1	0	1
P63173	RL38_HUMAN	RPL38	P62263	RS14_HUMAN	RPS14	1	1	1	0	1
P63173	RL38_HUMAN	RPL38	P62269	RS18_HUMAN	RPS18	1	1	1	0	1
P63173	RL38_HUMAN	RPL38	P62266	RS23_HUMAN	RPS23	1	1	1	0	1
P63173	RL38_HUMAN	RPL38	P62854	RS26_HUMAN	RPS26	1	1	1	0	2
P63173	RL38_HUMAN	RPL38	P62701	RS4X_HUMAN	RPS4X	1	1	1	0	1
P63173	RL38_HUMAN	RPL38	P62081	RS7_HUMAN	RPS7	1	1	1	0	1
P63220	RS21_HUMAN	RPS21	P62266	RS23_HUMAN	RPS23	1	1	1	0	1
P63220	RS21_HUMAN	RPS21	P62857	RS28_HUMAN	RPS28	2	1	2	0	2
P63220	RS21_HUMAN	RPS21	P61247	RS3A_HUMAN	RPS3A	2	1	2	0	2
P63220	RS21_HUMAN	RPS21	P62753	RS6_HUMAN	RPS6	1	1	1	0	1
P63220	RS21_HUMAN	RPS21	P62241	RS8_HUMAN	RPS8	2	1	2	0	2
P63220	RS21_HUMAN	RPS21	P62854	RS26_HUMAN	RPS26	1	1	1	0	1
P63220	RS21_HUMAN	RPS21	P62851	RS25_HUMAN	RPS25	1	1	1	0	1
P63220	RS21_HUMAN	RPS21	P62847	RS24_HUMAN	RPS24	1	1	1	0	1
P63220	RS21_HUMAN	RPS21	P15880	RS2_HUMAN	RPS2	2	1	2	0	2
P63220	RS21_HUMAN	RPS21	P46782	RS5_HUMAN	RPS5	2	1	2	0	2
P63220	RS21_HUMAN	RPS21	P23396	RS3_HUMAN	RPS3	2	1	2	0	2
P63220	RS21_HUMAN	RPS21	P62081	RS7_HUMAN	RPS7	1	1	1	0	1
P63220	RS21_HUMAN	RPS21	Q71UM5	RS27L_HUMAN	RPS27L	2	1	2	0	2
P63220	RS21_HUMAN	RPS21	P46783	RS10_HUMAN	RPS10	1	1	1	0	1
P83731	RL24_HUMAN	RPL24	P62899	RL31_HUMAN	RPL31	2	1	2	0	2
P83731	RL24_HUMAN	RPL24	P61513	RL37A_HUMAN	RPL37A	2	1	2	0	2
P83731	RL24_HUMAN	RPL24	P36578	RL4_HUMAN	RPL4	2	1	2	0	2
P83731	RL24_HUMAN	RPL24	P46777	RL5_HUMAN	RPL5	2	1	2	0	2
P83731	RL24_HUMAN	RPL24	Q02878	RL6_HUMAN	RPL6	2	1	2	0	2
P83731	RL24_HUMAN	RPL24	P18124	RL7_HUMAN	RPL7	2	1	2	0	2
P83731	RL24_HUMAN	RPL24	P32969	RL9_HUMAN	RPL9P9	2	1	2	0	2
P83731	RL24_HUMAN	RPL24	P62280	RS11_HUMAN	RPS11	2	1	2	0	2
P83731	RL24_HUMAN	RPL24	P62277	RS13_HUMAN	RPS13	2	1	2	0	2
P83731	RL24_HUMAN	RPL24	P62244	RS15A_HUMAN	RPS15A	2	1	2	0	2
P83731	RL24_HUMAN	RPL24	P62249	RS16_HUMAN	RPS16	2	1	2	0	2
P83731	RL24_HUMAN	RPL24	P08708	RS17_HUMAN	RPS17	1	1	1	0	1
P83731	RL24_HUMAN	RPL24	P60866	RS20_HUMAN	RPS20	2	1	2	0	2
P83731	RL24_HUMAN	RPL24	P62266	RS23_HUMAN	RPS23	2	1	2	0	2
P83731	RL24_HUMAN	RPL24	P62851	RS25_HUMAN	RPS25	2	1	2	0	2
P83731	RL24_HUMAN	RPL24	P62857	RS28_HUMAN	RPS28	1	1	1	0	1
P83731	RL24_HUMAN	RPL24	P15880	RS2_HUMAN	RPS2	2	1	2	0	2
P83731	RL24_HUMAN	RPL24	P61247	RS3A_HUMAN	RPS3A	2	1	2	0	2
P83731	RL24_HUMAN	RPL24	P23396	RS3_HUMAN	RPS3	2	1	2	0	2
P83731	RL24_HUMAN	RPL24	P62701	RS4X_HUMAN	RPS4X	2	1	2	0	2
P83731	RL24_HUMAN	RPL24	P46782	RS5_HUMAN	RPS5	2	1	2	0	2
P83731	RL24_HUMAN	RPL24	P62753	RS6_HUMAN	RPS6	2	1	2	0	2
P83731	RL24_HUMAN	RPL24	P62241	RS8_HUMAN	RPS8	2	1	2	0	2
P83731	RL24_HUMAN	RPL24	P08865	RSSA_HUMAN	RPSA	2	1	2	0	2
P83731	RL24_HUMAN	RPL24	P62424	RL7A_HUMAN	RPL7A	2	1	2	0	2
P83731	RL24_HUMAN	RPL24	P39019	RS19_HUMAN	RPS19	2	1	2	0	2
P83731	RL24_HUMAN	RPL24	P62854	RS26_HUMAN	RPS26	2	1	2	0	3
P83731	RL24_HUMAN	RPL24	P25398	RS12_HUMAN	RPS12	2	1	2	0	2
P83731	RL24_HUMAN	RPL24	P62847	RS24_HUMAN	RPS24	1	1	1	0	1
P83731	RL24_HUMAN	RPL24	P63220	RS21_HUMAN	RPS21	1	1	1	0	1
P83731	RL24_HUMAN	RPL24	P62979	RS27A_HUMAN	RPS27A	1	1	1	0	1
P83731	RL24_HUMAN	RPL24	Q71UM5	RS27L_HUMAN	RPS27L	2	1	2	0	2
P83731	RL24_HUMAN	RPL24	P61353	RL27_HUMAN	RPL27	1	1	1	0	1
P83731	RL24_HUMAN	RPL24	P62888	RL30_HUMAN	RPL30	1	1	1	0	1
P83731	RL24_HUMAN	RPL24	P62910	RL32_HUMAN	RPL32	1	1	1	0	1
P83731	RL24_HUMAN	RPL24	P63173	RL38_HUMAN	RPL38	1	1	1	0	1
P83731	RL24_HUMAN	RPL24	P05386	RLA1_HUMAN	RPLP1	1	1	1	0	1
P83731	RL24_HUMAN	RPL24	P05387	RLA2_HUMAN	RPLP2	1	1	1	0	1
P83731	RL24_HUMAN	RPL24	P46783	RS10_HUMAN	RPS10	1	1	1	0	1
P83731	RL24_HUMAN	RPL24	P62263	RS14_HUMAN	RPS14	1	1	1	0	1
P83731	RL24_HUMAN	RPL24	P62269	RS18_HUMAN	RPS18	1	1	1	0	1
P83731	RL24_HUMAN	RPL24	P62081	RS7_HUMAN	RPS7	1	1	1	0	1
P83731	RL24_HUMAN	RPL24	P46781	RS9_HUMAN	RPS9	1	1	1	0	1
P84098	RL19_HUMAN	RPL19	P46778	RL21_HUMAN	RPL21	2	1	2	0	2
P84098	RL19_HUMAN	RPL19	P35268	RL22_HUMAN	RPL22	2	1	2	0	2
P84098	RL19_HUMAN	RPL19	P62829	RL23_HUMAN	RPL23	2	1	2	0	2
P84098	RL19_HUMAN	RPL19	P83731	RL24_HUMAN	RPL24	2	1	2	0	2
P84098	RL19_HUMAN	RPL19	P62888	RL30_HUMAN	RPL30	2	1	2	0	2
P84098	RL19_HUMAN	RPL19	P62899	RL31_HUMAN	RPL31	2	1	2	0	2
P84098	RL19_HUMAN	RPL19	P61513	RL37A_HUMAN	RPL37A	2	1	2	0	2
P84098	RL19_HUMAN	RPL19	P39023	RL3_HUMAN	RPL3	2	1	2	0	2
P84098	RL19_HUMAN	RPL19	P36578	RL4_HUMAN	RPL4	2	1	2	0	2
P84098	RL19_HUMAN	RPL19	P46777	RL5_HUMAN	RPL5	2	1	2	0	2
P84098	RL19_HUMAN	RPL19	Q02878	RL6_HUMAN	RPL6	2	1	2	0	2
P84098	RL19_HUMAN	RPL19	P62424	RL7A_HUMAN	RPL7A	2	1	2	0	2
P84098	RL19_HUMAN	RPL19	P18124	RL7_HUMAN	RPL7	2	1	2	0	2
P84098	RL19_HUMAN	RPL19	P32969	RL9_HUMAN	RPL9P9	2	1	2	0	2
P84098	RL19_HUMAN	RPL19	P62277	RS13_HUMAN	RPS13	2	1	2	0	2
P84098	RL19_HUMAN	RPL19	P62263	RS14_HUMAN	RPS14	2	1	2	0	2
P84098	RL19_HUMAN	RPL19	P62244	RS15A_HUMAN	RPS15A	2	1	2	0	2
P84098	RL19_HUMAN	RPL19	P62249	RS16_HUMAN	RPS16	2	1	2	0	2
P84098	RL19_HUMAN	RPL19	P08708	RS17_HUMAN	RPS17	1	1	1	0	1
P84098	RL19_HUMAN	RPL19	P39019	RS19_HUMAN	RPS19	2	1	2	0	2
P84098	RL19_HUMAN	RPL19	P62266	RS23_HUMAN	RPS23	2	1	2	0	2
P84098	RL19_HUMAN	RPL19	P62851	RS25_HUMAN	RPS25	2	1	2	0	2
P84098	RL19_HUMAN	RPL19	P62854	RS26_HUMAN	RPS26	2	1	2	0	3
P84098	RL19_HUMAN	RPL19	P15880	RS2_HUMAN	RPS2	2	1	2	0	2
P84098	RL19_HUMAN	RPL19	P61247	RS3A_HUMAN	RPS3A	2	1	2	0	2
P84098	RL19_HUMAN	RPL19	P23396	RS3_HUMAN	RPS3	2	1	2	0	2
P84098	RL19_HUMAN	RPL19	P62701	RS4X_HUMAN	RPS4X	2	1	2	0	2
P84098	RL19_HUMAN	RPL19	P46782	RS5_HUMAN	RPS5	2	1	2	0	2
P84098	RL19_HUMAN	RPL19	P62753	RS6_HUMAN	RPS6	2	1	2	0	2
P84098	RL19_HUMAN	RPL19	P62081	RS7_HUMAN	RPS7	2	1	2	0	2
P84098	RL19_HUMAN	RPL19	P62241	RS8_HUMAN	RPS8	3	2	3	0	3
P84098	RL19_HUMAN	RPL19	P08865	RSSA_HUMAN	RPSA	2	1	2	0	2
P84098	RL19_HUMAN	RPL19	P62917	RL8_HUMAN	RPL8	2	1	2	0	2
P84098	RL19_HUMAN	RPL19	P62750	RL23A_HUMAN	RPL23A	3	1	3	0	3
P84098	RL19_HUMAN	RPL19	P62847	RS24_HUMAN	RPS24	1	1	1	0	1
P84098	RL19_HUMAN	RPL19	P62280	RS11_HUMAN	RPS11	2	1	2	0	2
P84098	RL19_HUMAN	RPL19	P62857	RS28_HUMAN	RPS28	1	1	1	0	1
P84098	RL19_HUMAN	RPL19	P60866	RS20_HUMAN	RPS20	2	1	2	0	2
P84098	RL19_HUMAN	RPL19	P25398	RS12_HUMAN	RPS12	2	1	2	0	2
P84098	RL19_HUMAN	RPL19	P05388	RLA0_HUMAN	RPLP0	3	1	3	0	3
P84098	RL19_HUMAN	RPL19	P61353	RL27_HUMAN	RPL27	3	1	3	0	3
P84098	RL19_HUMAN	RPL19	P46781	RS9_HUMAN	RPS9	2	1	2	0	2
P84098	RL19_HUMAN	RPL19	P62910	RL32_HUMAN	RPL32	2	1	2	0	2
P84098	RL19_HUMAN	RPL19	P62979	RS27A_HUMAN	RPS27A	1	1	1	0	1
P84098	RL19_HUMAN	RPL19	P63220	RS21_HUMAN	RPS21	1	1	1	0	1
P84098	RL19_HUMAN	RPL19	Q71UM5	RS27L_HUMAN	RPS27L	1	1	1	0	1
P84098	RL19_HUMAN	RPL19	P05387	RLA2_HUMAN	RPLP2	1	1	1	0	1
P84098	RL19_HUMAN	RPL19	P46783	RS10_HUMAN	RPS10	1	1	1	0	1
P84098	RL19_HUMAN	RPL19	P62269	RS18_HUMAN	RPS18	1	1	1	0	1
Q02543	RL18A_HUMAN	RPL18A	Q07020	RL18_HUMAN	RPL18	3	2	3	0	3
Q02543	RL18A_HUMAN	RPL18A	P84098	RL19_HUMAN	RPL19	2	1	2	0	2
Q02543	RL18A_HUMAN	RPL18A	P46778	RL21_HUMAN	RPL21	2	1	2	0	2
Q02543	RL18A_HUMAN	RPL18A	P62750	RL23A_HUMAN	RPL23A	3	2	3	0	3
Q02543	RL18A_HUMAN	RPL18A	P62829	RL23_HUMAN	RPL23	2	1	2	0	2
Q02543	RL18A_HUMAN	RPL18A	P83731	RL24_HUMAN	RPL24	2	1	2	0	2
Q02543	RL18A_HUMAN	RPL18A	P62888	RL30_HUMAN	RPL30	3	2	3	0	3
Q02543	RL18A_HUMAN	RPL18A	P62899	RL31_HUMAN	RPL31	2	1	2	0	2
Q02543	RL18A_HUMAN	RPL18A	P39023	RL3_HUMAN	RPL3	3	2	3	0	3
Q02543	RL18A_HUMAN	RPL18A	P36578	RL4_HUMAN	RPL4	3	2	3	0	3
Q02543	RL18A_HUMAN	RPL18A	P46777	RL5_HUMAN	RPL5	2	1	2	0	2
Q02543	RL18A_HUMAN	RPL18A	Q02878	RL6_HUMAN	RPL6	2	1	2	0	2
Q02543	RL18A_HUMAN	RPL18A	P62424	RL7A_HUMAN	RPL7A	3	2	3	0	3
Q02543	RL18A_HUMAN	RPL18A	P18124	RL7_HUMAN	RPL7	2	1	2	0	2
Q02543	RL18A_HUMAN	RPL18A	P62917	RL8_HUMAN	RPL8	3	2	3	0	3
Q02543	RL18A_HUMAN	RPL18A	P32969	RL9_HUMAN	RPL9P9	2	1	2	0	2
Q02543	RL18A_HUMAN	RPL18A	P62280	RS11_HUMAN	RPS11	2	1	2	0	2
Q02543	RL18A_HUMAN	RPL18A	P25398	RS12_HUMAN	RPS12	2	1	2	0	2
Q02543	RL18A_HUMAN	RPL18A	P62244	RS15A_HUMAN	RPS15A	2	1	2	0	2
Q02543	RL18A_HUMAN	RPL18A	P62249	RS16_HUMAN	RPS16	2	1	2	0	2
Q02543	RL18A_HUMAN	RPL18A	P39019	RS19_HUMAN	RPS19	2	1	2	0	2
Q02543	RL18A_HUMAN	RPL18A	P60866	RS20_HUMAN	RPS20	2	1	2	0	2
Q02543	RL18A_HUMAN	RPL18A	P62266	RS23_HUMAN	RPS23	2	1	2	0	2
Q02543	RL18A_HUMAN	RPL18A	P62854	RS26_HUMAN	RPS26	2	1	2	0	3
Q02543	RL18A_HUMAN	RPL18A	P15880	RS2_HUMAN	RPS2	2	1	2	0	2
Q02543	RL18A_HUMAN	RPL18A	P61247	RS3A_HUMAN	RPS3A	2	1	2	0	2
Q02543	RL18A_HUMAN	RPL18A	P23396	RS3_HUMAN	RPS3	2	1	2	0	2
Q02543	RL18A_HUMAN	RPL18A	P62701	RS4X_HUMAN	RPS4X	2	1	2	0	2
Q02543	RL18A_HUMAN	RPL18A	P46782	RS5_HUMAN	RPS5	2	1	2	0	2
Q02543	RL18A_HUMAN	RPL18A	P62753	RS6_HUMAN	RPS6	2	1	2	0	2
Q02543	RL18A_HUMAN	RPL18A	P62081	RS7_HUMAN	RPS7	2	1	2	0	2
Q02543	RL18A_HUMAN	RPL18A	P62241	RS8_HUMAN	RPS8	2	1	2	0	2
Q02543	RL18A_HUMAN	RPL18A	P08865	RSSA_HUMAN	RPSA	2	1	2	0	2
Q02543	RL18A_HUMAN	RPL18A	P62847	RS24_HUMAN	RPS24	1	1	1	0	1
Q02543	RL18A_HUMAN	RPL18A	P62277	RS13_HUMAN	RPS13	2	1	2	0	2
Q02543	RL18A_HUMAN	RPL18A	P61513	RL37A_HUMAN	RPL37A	3	2	3	0	3
Q02543	RL18A_HUMAN	RPL18A	P62263	RS14_HUMAN	RPS14	2	1	2	0	2
Q02543	RL18A_HUMAN	RPL18A	P35268	RL22_HUMAN	RPL22	2	1	2	0	2
Q02543	RL18A_HUMAN	RPL18A	P05388	RLA0_HUMAN	RPLP0	2	1	2	0	2
Q02543	RL18A_HUMAN	RPL18A	P62979	RS27A_HUMAN	RPS27A	1	1	1	0	1
Q02543	RL18A_HUMAN	RPL18A	P63220	RS21_HUMAN	RPS21	1	1	1	0	1
Q02543	RL18A_HUMAN	RPL18A	P62910	RL32_HUMAN	RPL32	3	2	3	0	3
Q02543	RL18A_HUMAN	RPL18A	P26373	RL13_HUMAN	RPL13	2	2	2	0	2
Q02543	RL18A_HUMAN	RPL18A	P61353	RL27_HUMAN	RPL27	1	1	1	0	1
Q02543	RL18A_HUMAN	RPL18A	P63173	RL38_HUMAN	RPL38	1	1	1	0	1
Q02543	RL18A_HUMAN	RPL18A	P05386	RLA1_HUMAN	RPLP1	1	1	1	0	1
Q02543	RL18A_HUMAN	RPL18A	P46783	RS10_HUMAN	RPS10	1	1	1	0	1
Q02543	RL18A_HUMAN	RPL18A	P62269	RS18_HUMAN	RPS18	1	1	1	0	1
Q02543	RL18A_HUMAN	RPL18A	P62851	RS25_HUMAN	RPS25	1	1	1	0	1
Q02543	RL18A_HUMAN	RPL18A	P46781	RS9_HUMAN	RPS9	1	1	1	0	1
Q02878	RL6_HUMAN	RPL6	P62424	RL7A_HUMAN	RPL7A	2	1	2	0	2
Q02878	RL6_HUMAN	RPL6	P18124	RL7_HUMAN	RPL7	2	1	2	0	2
Q02878	RL6_HUMAN	RPL6	P62277	RS13_HUMAN	RPS13	2	1	2	0	2
Q02878	RL6_HUMAN	RPL6	P61247	RS3A_HUMAN	RPS3A	2	1	2	0	2
Q02878	RL6_HUMAN	RPL6	P23396	RS3_HUMAN	RPS3	2	1	2	0	2
Q02878	RL6_HUMAN	RPL6	P62280	RS11_HUMAN	RPS11	2	1	2	0	2
Q02878	RL6_HUMAN	RPL6	P05388	RLA0_HUMAN	RPLP0	2	1	2	0	2
Q02878	RL6_HUMAN	RPL6	P62917	RL8_HUMAN	RPL8	3	2	3	0	3
Q02878	RL6_HUMAN	RPL6	P46781	RS9_HUMAN	RPS9	2	1	2	0	2
Q02878	RL6_HUMAN	RPL6	P32969	RL9_HUMAN	RPL9P9	2	1	2	0	2
Q02878	RL6_HUMAN	RPL6	P25398	RS12_HUMAN	RPS12	2	1	2	0	2
Q02878	RL6_HUMAN	RPL6	P62263	RS14_HUMAN	RPS14	2	1	2	0	2
Q02878	RL6_HUMAN	RPL6	P62244	RS15A_HUMAN	RPS15A	2	1	2	0	2
Q02878	RL6_HUMAN	RPL6	P62249	RS16_HUMAN	RPS16	2	1	2	0	2
Q02878	RL6_HUMAN	RPL6	P08708	RS17_HUMAN	RPS17	1	1	1	0	1
Q02878	RL6_HUMAN	RPL6	P39019	RS19_HUMAN	RPS19	2	1	2	0	2
Q02878	RL6_HUMAN	RPL6	P60866	RS20_HUMAN	RPS20	2	1	2	0	2
Q02878	RL6_HUMAN	RPL6	P62266	RS23_HUMAN	RPS23	2	1	2	0	2
Q02878	RL6_HUMAN	RPL6	P62847	RS24_HUMAN	RPS24	1	1	1	0	1
Q02878	RL6_HUMAN	RPL6	P62851	RS25_HUMAN	RPS25	2	1	2	0	2
Q02878	RL6_HUMAN	RPL6	P62854	RS26_HUMAN	RPS26	2	1	2	0	3
Q02878	RL6_HUMAN	RPL6	P15880	RS2_HUMAN	RPS2	2	1	2	0	2
Q02878	RL6_HUMAN	RPL6	P62701	RS4X_HUMAN	RPS4X	2	1	2	0	2
Q02878	RL6_HUMAN	RPL6	P46782	RS5_HUMAN	RPS5	2	1	2	0	2
Q02878	RL6_HUMAN	RPL6	P62753	RS6_HUMAN	RPS6	2	1	2	0	2
Q02878	RL6_HUMAN	RPL6	P62081	RS7_HUMAN	RPS7	2	1	2	0	2
Q02878	RL6_HUMAN	RPL6	P62241	RS8_HUMAN	RPS8	2	1	2	0	2
Q02878	RL6_HUMAN	RPL6	P08865	RSSA_HUMAN	RPSA	2	1	2	0	2
Q02878	RL6_HUMAN	RPL6	P62857	RS28_HUMAN	RPS28	1	1	1	0	1
Q02878	RL6_HUMAN	RPL6	P05386	RLA1_HUMAN	RPLP1	2	1	2	0	2
Q02878	RL6_HUMAN	RPL6	P63220	RS21_HUMAN	RPS21	1	1	1	0	1
Q02878	RL6_HUMAN	RPL6	P62979	RS27A_HUMAN	RPS27A	1	1	1	0	1
Q02878	RL6_HUMAN	RPL6	Q71UM5	RS27L_HUMAN	RPS27L	1	1	1	0	1
Q02878	RL6_HUMAN	RPL6	P62910	RL32_HUMAN	RPL32	1	1	1	0	1
Q02878	RL6_HUMAN	RPL6	P63173	RL38_HUMAN	RPL38	1	1	1	0	1
Q02878	RL6_HUMAN	RPL6	P05387	RLA2_HUMAN	RPLP2	1	1	1	0	1
Q02878	RL6_HUMAN	RPL6	P46783	RS10_HUMAN	RPS10	1	1	1	0	1
Q02878	RL6_HUMAN	RPL6	P62269	RS18_HUMAN	RPS18	1	1	1	0	1
Q07020	RL18_HUMAN	RPL18	P84098	RL19_HUMAN	RPL19	2	1	2	0	2
Q07020	RL18_HUMAN	RPL18	P46778	RL21_HUMAN	RPL21	2	1	2	0	2
Q07020	RL18_HUMAN	RPL18	P35268	RL22_HUMAN	RPL22	2	1	2	0	2
Q07020	RL18_HUMAN	RPL18	P62829	RL23_HUMAN	RPL23	2	1	2	0	2
Q07020	RL18_HUMAN	RPL18	P83731	RL24_HUMAN	RPL24	3	1	3	0	3
Q07020	RL18_HUMAN	RPL18	P62899	RL31_HUMAN	RPL31	2	1	2	0	2
Q07020	RL18_HUMAN	RPL18	P61513	RL37A_HUMAN	RPL37A	3	2	3	0	3
Q07020	RL18_HUMAN	RPL18	P39023	RL3_HUMAN	RPL3	3	2	3	0	3
Q07020	RL18_HUMAN	RPL18	P36578	RL4_HUMAN	RPL4	2	1	2	0	2
Q07020	RL18_HUMAN	RPL18	P46777	RL5_HUMAN	RPL5	2	1	2	0	2
Q07020	RL18_HUMAN	RPL18	Q02878	RL6_HUMAN	RPL6	2	1	2	0	2
Q07020	RL18_HUMAN	RPL18	P62424	RL7A_HUMAN	RPL7A	2	1	2	0	2
Q07020	RL18_HUMAN	RPL18	P18124	RL7_HUMAN	RPL7	2	1	2	0	2
Q07020	RL18_HUMAN	RPL18	P62917	RL8_HUMAN	RPL8	3	2	3	0	4
Q07020	RL18_HUMAN	RPL18	P32969	RL9_HUMAN	RPL9P9	2	1	2	0	2
Q07020	RL18_HUMAN	RPL18	P62277	RS13_HUMAN	RPS13	2	1	2	0	2
Q07020	RL18_HUMAN	RPL18	P62263	RS14_HUMAN	RPS14	2	1	2	0	2
Q07020	RL18_HUMAN	RPL18	P62244	RS15A_HUMAN	RPS15A	2	1	2	0	2
Q07020	RL18_HUMAN	RPL18	P62249	RS16_HUMAN	RPS16	2	1	2	0	2
Q07020	RL18_HUMAN	RPL18	P39019	RS19_HUMAN	RPS19	2	1	2	0	2
Q07020	RL18_HUMAN	RPL18	P62266	RS23_HUMAN	RPS23	2	1	2	0	2
Q07020	RL18_HUMAN	RPL18	P62851	RS25_HUMAN	RPS25	2	1	2	0	2
Q07020	RL18_HUMAN	RPL18	P62854	RS26_HUMAN	RPS26	2	1	2	0	3
Q07020	RL18_HUMAN	RPL18	P62857	RS28_HUMAN	RPS28	1	1	1	0	1
Q07020	RL18_HUMAN	RPL18	P15880	RS2_HUMAN	RPS2	2	1	2	0	2
Q07020	RL18_HUMAN	RPL18	P61247	RS3A_HUMAN	RPS3A	2	1	2	0	2
Q07020	RL18_HUMAN	RPL18	P23396	RS3_HUMAN	RPS3	2	1	2	0	2
Q07020	RL18_HUMAN	RPL18	P62701	RS4X_HUMAN	RPS4X	2	1	2	0	2
Q07020	RL18_HUMAN	RPL18	P46782	RS5_HUMAN	RPS5	2	1	2	0	2
Q07020	RL18_HUMAN	RPL18	P62753	RS6_HUMAN	RPS6	2	1	2	0	2
Q07020	RL18_HUMAN	RPL18	P62081	RS7_HUMAN	RPS7	2	1	2	0	2
Q07020	RL18_HUMAN	RPL18	P62241	RS8_HUMAN	RPS8	2	1	2	0	2
Q07020	RL18_HUMAN	RPL18	P08865	RSSA_HUMAN	RPSA	2	1	2	0	2
Q07020	RL18_HUMAN	RPL18	P62750	RL23A_HUMAN	RPL23A	3	1	3	0	3
Q07020	RL18_HUMAN	RPL18	P62888	RL30_HUMAN	RPL30	3	2	3	0	3
Q07020	RL18_HUMAN	RPL18	P62847	RS24_HUMAN	RPS24	1	1	1	0	1
Q07020	RL18_HUMAN	RPL18	P25398	RS12_HUMAN	RPS12	2	1	2	0	2
Q07020	RL18_HUMAN	RPL18	P60866	RS20_HUMAN	RPS20	2	1	2	0	2
Q07020	RL18_HUMAN	RPL18	P62280	RS11_HUMAN	RPS11	2	1	2	0	2
Q07020	RL18_HUMAN	RPL18	P05388	RLA0_HUMAN	RPLP0	3	1	3	0	3
Q07020	RL18_HUMAN	RPL18	P61353	RL27_HUMAN	RPL27	2	1	2	0	2
Q07020	RL18_HUMAN	RPL18	P46781	RS9_HUMAN	RPS9	2	1	2	0	2
Q07020	RL18_HUMAN	RPL18	P08708	RS17_HUMAN	RPS17	1	1	1	0	1
Q07020	RL18_HUMAN	RPL18	P63173	RL38_HUMAN	RPL38	2	1	2	0	2
Q07020	RL18_HUMAN	RPL18	P62910	RL32_HUMAN	RPL32	2	1	2	0	2
Q07020	RL18_HUMAN	RPL18	P63220	RS21_HUMAN	RPS21	1	1	1	0	1
Q07020	RL18_HUMAN	RPL18	P62979	RS27A_HUMAN	RPS27A	1	1	1	0	1
Q07020	RL18_HUMAN	RPL18	Q71UM5	RS27L_HUMAN	RPS27L	1	1	1	0	1
Q07020	RL18_HUMAN	RPL18	P05387	RLA2_HUMAN	RPLP2	1	1	1	0	1
Q07020	RL18_HUMAN	RPL18	P46783	RS10_HUMAN	RPS10	1	1	1	0	1
Q07020	RL18_HUMAN	RPL18	P62269	RS18_HUMAN	RPS18	1	1	1	0	1
Q71UM5	RS27L_HUMAN	RPS27L	P23396	RS3_HUMAN	RPS3	1	1	1	0	1
Q71UM5	RS27L_HUMAN	RPS27L	P15880	RS2_HUMAN	RPS2	1	1	1	0	1
Q71UM5	RS27L_HUMAN	RPS27L	P62753	RS6_HUMAN	RPS6	1	1	1	0	1
Q71UM5	RS27L_HUMAN	RPS27L	P62241	RS8_HUMAN	RPS8	2	1	2	0	2
Q71UM5	RS27L_HUMAN	RPS27L	P62857	RS28_HUMAN	RPS28	2	1	2	0	2
Q71UM5	RS27L_HUMAN	RPS27L	P62701	RS4X_HUMAN	RPS4X	1	1	1	0	1
Q71UM5	RS27L_HUMAN	RPS27L	P08865	RSSA_HUMAN	RPSA	1	1	1	0	1
Q71UM5	RS27L_HUMAN	RPS27L	P61247	RS3A_HUMAN	RPS3A	1	1	1	0	1
Q71UM5	RS27L_HUMAN	RPS27L	P62244	RS15A_HUMAN	RPS15A	1	1	1	0	1
Q96L21	RL10L_HUMAN	RPL10L	P62857	RS28_HUMAN	RPS28	1	1	1	0	1
Q96L21	RL10L_HUMAN	RPL10L	P63173	RL38_HUMAN	RPL38	1	1	1	0	1
Q96L21	RL10L_HUMAN	RPL10L	P62913	RL11_HUMAN	RPL11	2	1	2	0	2
Q96L21	RL10L_HUMAN	RPL10L	P61313	RL15_HUMAN	RPL15	2	1	2	0	2
Q96L21	RL10L_HUMAN	RPL10L	P18621	RL17_HUMAN	RPL17	1	1	1	0	1
Q96L21	RL10L_HUMAN	RPL10L	Q07020	RL18_HUMAN	RPL18	2	1	2	0	2
Q96L21	RL10L_HUMAN	RPL10L	P62750	RL23A_HUMAN	RPL23A	1	1	1	0	1
Q96L21	RL10L_HUMAN	RPL10L	P83731	RL24_HUMAN	RPL24	2	1	2	0	2
Q96L21	RL10L_HUMAN	RPL10L	Q02878	RL6_HUMAN	RPL6	1	1	1	0	1
Q96L21	RL10L_HUMAN	RPL10L	P18124	RL7_HUMAN	RPL7	1	1	1	0	1
Q96L21	RL10L_HUMAN	RPL10L	P32969	RL9_HUMAN	RPL9P9	1	1	1	0	1
Q96L21	RL10L_HUMAN	RPL10L	P62249	RS16_HUMAN	RPS16	1	1	1	0	1
Q96L21	RL10L_HUMAN	RPL10L	P39019	RS19_HUMAN	RPS19	1	1	1	0	1
Q96L21	RL10L_HUMAN	RPL10L	P62854	RS26_HUMAN	RPS26	1	1	1	0	1
Q96L21	RL10L_HUMAN	RPL10L	P15880	RS2_HUMAN	RPS2	2	1	2	0	2
Q96L21	RL10L_HUMAN	RPL10L	P61247	RS3A_HUMAN	RPS3A	2	1	2	0	2
Q96L21	RL10L_HUMAN	RPL10L	P23396	RS3_HUMAN	RPS3	1	1	1	0	1
Q96L21	RL10L_HUMAN	RPL10L	P62701	RS4X_HUMAN	RPS4X	1	1	1	0	1
Q96L21	RL10L_HUMAN	RPL10L	P46782	RS5_HUMAN	RPS5	1	1	1	0	1
Q96L21	RL10L_HUMAN	RPL10L	P62241	RS8_HUMAN	RPS8	2	1	2	0	2
Q96L21	RL10L_HUMAN	RPL10L	Q02543	RL18A_HUMAN	RPL18A	2	1	2	0	2
Q96L21	RL10L_HUMAN	RPL10L	P62424	RL7A_HUMAN	RPL7A	2	1	2	0	2
Q96L21	RL10L_HUMAN	RPL10L	P62829	RL23_HUMAN	RPL23	1	1	1	0	1
Q96L21	RL10L_HUMAN	RPL10L	P62244	RS15A_HUMAN	RPS15A	1	1	1	0	1
Q96L21	RL10L_HUMAN	RPL10L	P62753	RS6_HUMAN	RPS6	1	1	1	0	1
Q96L21	RL10L_HUMAN	RPL10L	P46778	RL21_HUMAN	RPL21	1	1	1	0	1
Q96L21	RL10L_HUMAN	RPL10L	P46777	RL5_HUMAN	RPL5	2	1	2	0	2
Q96L21	RL10L_HUMAN	RPL10L	P62280	RS11_HUMAN	RPS11	1	1	1	0	1
Q96L21	RL10L_HUMAN	RPL10L	P62266	RS23_HUMAN	RPS23	1	1	1	0	1
Q96L21	RL10L_HUMAN	RPL10L	P62277	RS13_HUMAN	RPS13	2	1	2	0	2
Q96L21	RL10L_HUMAN	RPL10L	P50914	RL14_HUMAN	RPL14	1	1	1	0	1
Q96L21	RL10L_HUMAN	RPL10L	P84098	RL19_HUMAN	RPL19	1	1	1	0	1
Q96L21	RL10L_HUMAN	RPL10L	P36578	RL4_HUMAN	RPL4	1	1	1	0	1
Q96L21	RL10L_HUMAN	RPL10L	P30050	RL12_HUMAN	RPL12	2	1	2	0	2
Q96L21	RL10L_HUMAN	RPL10L	P62847	RS24_HUMAN	RPS24	1	1	1	0	1
Q96L21	RL10L_HUMAN	RPL10L	P62899	RL31_HUMAN	RPL31	1	1	1	0	1
Q96L21	RL10L_HUMAN	RPL10L	P46783	RS10_HUMAN	RPS10	1	1	1	0	1
Q96L21	RL10L_HUMAN	RPL10L	P25398	RS12_HUMAN	RPS12	1	1	1	0	1
Q96L21	RL10L_HUMAN	RPL10L	P63220	RS21_HUMAN	RPS21	1	1	1	0	1
Q96L21	RL10L_HUMAN	RPL10L	P61513	RL37A_HUMAN	RPL37A	1	1	1	0	1
Q96L21	RL10L_HUMAN	RPL10L	P61353	RL27_HUMAN	RPL27	1	1	1	0	1
Q96L21	RL10L_HUMAN	RPL10L	P35268	RL22_HUMAN	RPL22	1	1	1	0	1
Q96L21	RL10L_HUMAN	RPL10L	P05388	RLA0_HUMAN	RPLP0	2	1	2	0	2
Q96L21	RL10L_HUMAN	RPL10L	P62888	RL30_HUMAN	RPL30	1	1	1	0	1
Q96L21	RL10L_HUMAN	RPL10L	P62979	RS27A_HUMAN	RPS27A	1	1	1	0	1
Q96L21	RL10L_HUMAN	RPL10L	P08865	RSSA_HUMAN	RPSA	2	1	2	0	2
Q96L21	RL10L_HUMAN	RPL10L	P62917	RL8_HUMAN	RPL8	2	1	2	0	2
Q96L21	RL10L_HUMAN	RPL10L	P39023	RL3_HUMAN	RPL3	2	1	2	0	2
Q96L21	RL10L_HUMAN	RPL10L	P62263	RS14_HUMAN	RPS14	1	1	1	0	1
Q96L21	RL10L_HUMAN	RPL10L	P62851	RS25_HUMAN	RPS25	1	1	1	0	1
Q96L21	RL10L_HUMAN	RPL10L	P62081	RS7_HUMAN	RPS7	2	1	2	0	2

## Sheet: SC-HS-03010-SC
UniprotID_A	UniProtName_A	GeneName_A	UniprotID_B	UniProtName_B	GeneName_B	Experiments	Methods	Publications	3DStructures	CurationEvents
P04449	RL24A_YEAST	RPL24A	P14126	RL3_YEAST	RPL3	1	1	1	0	1
P04449	RL24A_YEAST	RPL24A	P0CX39	RS8A_YEAST	RPS8A	1	1	1	0	2
P04456	RL25_YEAST	RPL25	P10664	RL4A_YEAST	RPL4A	1	1	1	0	1
P0C2H8	RL31A_YEAST	RPL31A	P0CX31	RS24A_YEAST	RPS24A	1	1	1	0	1
P0CX45	RL2A_YEAST	RPL2A	Q3E757	RL11B_YEAST	RPL11B	2	2	1	0	2
P0CX45	RL2A_YEAST	RPL2A	P05750	RS3_YEAST	RPS3	2	2	1	0	2
P0CX45	RL2A_YEAST	RPL2A	P29453	RL8B_YEAST	RPL8B	2	2	1	0	2
P0CX45	RL2A_YEAST	RPL2A	Q12213	RL7B_YEAST	RPL7B	2	2	1	0	2
P0CX45	RL2A_YEAST	RPL2A	P05737	RL7A_YEAST	RPL7A	2	2	1	0	2
P0CX45	RL2A_YEAST	RPL2A	Q02326	RL6A_YEAST	RPL6A	2	2	1	0	2
P0CX45	RL2A_YEAST	RPL2A	P10664	RL4A_YEAST	RPL4A	2	2	1	0	2
P0CX45	RL2A_YEAST	RPL2A	O14455	RL36B_YEAST	RPL36B	2	2	1	0	2
P0CX45	RL2A_YEAST	RPL2A	P05744	RL33A_YEAST	RPL33A	2	2	1	0	2
P0CX45	RL2A_YEAST	RPL2A	P14126	RL3_YEAST	RPL3	2	2	1	0	2
P0CX45	RL2A_YEAST	RPL2A	P0CX45	RL2A_YEAST	RPL2A	1	1	1	0	1
P0CX45	RL2A_YEAST	RPL2A	P02406	RL28_YEAST	RPL28	2	2	1	0	2
P0CX45	RL2A_YEAST	RPL2A	P04456	RL25_YEAST	RPL25	2	2	1	0	2
P0CX45	RL2A_YEAST	RPL2A	P04449	RL24A_YEAST	RPL24A	2	2	1	0	2
P0CX45	RL2A_YEAST	RPL2A	P0CX23	RL20A_YEAST	RPL20A	1	1	1	0	1
P0CX45	RL2A_YEAST	RPL2A	P05740	RL17A_YEAST	RPL17A	2	2	1	0	2
P0CX45	RL2A_YEAST	RPL2A	P26785	RL16B_YEAST	RPL16B	2	2	1	0	2
P0CX45	RL2A_YEAST	RPL2A	P05748	RL15A_YEAST	RPL15A	2	2	1	0	2
P0CX45	RL2A_YEAST	RPL2A	Q12690	RL13A_YEAST	RPL13A	2	2	1	0	2
P0CX45	RL2A_YEAST	RPL2A	P41805	RL10_YEAST	RPL10	2	2	1	0	2
P0CX45	RL2A_YEAST	RPL2A	P0CX54	RL12B_YEAST	RPL12B	1	1	1	0	1
P0CX45	RL2A_YEAST	RPL2A	P0CX24	RL20B_YEAST	RPL20B	1	1	1	0	1
P0CX54	RL12B_YEAST	RPL12B	P0CX31	RS24A_YEAST	RPS24A	1	1	1	0	1
P26784	RL16A_YEAST	RPL16A	P05750	RS3_YEAST	RPS3	1	1	1	0	1
P26784	RL16A_YEAST	RPL16A	P14126	RL3_YEAST	RPL3	2	2	1	0	2
P26785	RL16B_YEAST	RPL16B	P05750	RS3_YEAST	RPS3	1	1	1	0	1
P26786	RS7A_YEAST	RPS7A	P48164	RS7B_YEAST	RPS7B	1	1	1	0	1
P41805	RL10_YEAST	RPL10	P0CX43	RL1A_YEAST	RPL1A	2	2	1	0	2
P41805	RL10_YEAST	RPL10	P0CX54	RL12B_YEAST	RPL12B	1	1	1	0	2
P41805	RL10_YEAST	RPL10	P17076	RL8A_YEAST	RPL8A	1	1	1	0	1
P41805	RL10_YEAST	RPL10	P29453	RL8B_YEAST	RPL8B	1	1	1	0	1
Q12213	RL7B_YEAST	RPL7B	P0CX43	RL1A_YEAST	RPL1A	1	1	1	0	1

## Sheet: SC-HS-03010
SC_uniprotIDA	SC_uniprotIDB	HS_uniprotIDA	HS_uniprotIDB
P14126	P10664	P15880	P23396
P14126	P26784	P15880	P61247
P14126	P04456	P15880	P62701
P14126	P0C0W1	P15880	P46782
P14126	P0CX23	P15880	P62753
P14126	P49626	P15880	P62081
P14126	P14127	P15880	P62241
P14126	O14455	P15880	P46781
P14126	P0CX39	P15880	P46783
P14126	P0CX31	P15880	P62280
P14126	P0CX46	P15880	P25398
P14126	P26786	P15880	P62277
P14126	P0CX54	P15880	P62263
P14126	Q02326	P15880	P62244
P14126	P05737	P15880	P62249
P14126	P0CX85	P15880	P08708
P14126	P05744	P15880	P62269
P14126	P05738	P15880	P39019
P14126	Q12213	P15880	P60866
P14126	P0CX36	P15880	P63220
P14126	P0CX45	P15880	P62266
P14126	P41805	P15880	P62847
P14126	P0CX24	P15880	P62851
P14126	P05740	P15880	P62854
P14126	P0CX43	P15880	Q71UM5
P14126	P48164	P15880	P62979
P14126	P0CX44	P15880	P62857
P14126	Q3E757	P15880	P08865
P14126	Q01855	P15880	P39023
P14126	P23248	P15880	P36578
P14126	P05756	P15880	P46777
P14126	P29453	P15880	Q02878
P14126	P05748	P15880	P18124
P14126	P14120	P15880	P62424
P14126	P0CX83	P15880	P62917
P14126	P46990	P15880	P32969
P14126	P53221	P15880	Q96L21
P14126	P0CX37	P15880	P27635
P14126	P0CX52	P15880	P62906
P14126	P26783	P15880	P62913
P14126	P38754	P15880	P30050
P14126	P0CX35	P15880	P26373
P14126	P33442	P15880	P50914
P14126	P05745	P15880	P61313
P14126	P05739	P15880	P18621
P14126	P26785	P15880	Q07020
P14126	P0CX28	P15880	Q02543
P14126	P02406	P15880	P84098
P14126	P0C2H7	P15880	P46778
P14126	Q02753	P15880	P35268
P14126	P05750	P15880	P62829
P14126	Q12690	P15880	P62750
P14126	P17076	P15880	P83731
P14126	P04449	P15880	P61353
P14126	P06367	P15880	P62888
P14126	P0CX38	P15880	P62899
P14126	P38061	P15880	P62910
P14126	P0C2H8	P15880	P61513
P14126	P0CX48	P15880	P05388
P14126	P0CX32	P15880	P05386
P14126	P0CX40	P15880	P05387
P10664	P26784	P23396	P61247
P10664	P04456	P23396	P62701
P10664	P0C0W1	P23396	P46782
P10664	P0CX23	P23396	P62753
P10664	P49626	P23396	P62081
P10664	P14127	P23396	P62241
P10664	O14455	P23396	P46781
P10664	P0CX39	P23396	P46783
P10664	P0CX31	P23396	P62280
P10664	P0CX46	P23396	P25398
P10664	P26786	P23396	P62277
P10664	P0CX54	P23396	P62263
P10664	Q02326	P23396	P62244
P10664	P0CX85	P23396	P08708
P10664	P05738	P23396	P39019
P10664	Q12213	P23396	P60866
P10664	P0CX36	P23396	P63220
P10664	P0CX45	P23396	P62266
P10664	P41805	P23396	P62847
P10664	P0CX24	P23396	P62851
P10664	P05740	P23396	P62854
P10664	P0CX43	P23396	Q71UM5
P10664	P48164	P23396	P62979
P10664	P0CX44	P23396	P62857
P10664	Q3E757	P23396	P08865
P10664	P23248	P23396	P36578
P10664	P29453	P23396	Q02878
P10664	P05748	P23396	P18124
P10664	P14120	P23396	P62424
P10664	P0CX83	P23396	P62917
P10664	P46990	P23396	P32969
P10664	P53221	P23396	Q96L21
P10664	P0CX52	P23396	P62906
P10664	P26783	P23396	P62913
P10664	P38754	P23396	P30050
P10664	P0CX35	P23396	P26373
P10664	P33442	P23396	P50914
P10664	P05745	P23396	P61313
P10664	P05739	P23396	P18621
P10664	P26785	P23396	Q07020
P10664	P0CX28	P23396	Q02543
P10664	P02406	P23396	P84098
P10664	P0C2H7	P23396	P46778
P10664	Q02753	P23396	P35268
P10664	P05750	P23396	P62829
P10664	Q12690	P23396	P62750
P10664	P17076	P23396	P83731
P10664	P06367	P23396	P62888
P10664	P0CX38	P23396	P62899
P10664	P38061	P23396	P62910
P10664	P0C2H8	P23396	P61513
P10664	P0CX48	P23396	P05388
P10664	P0CX32	P23396	P05386
P10664	P0CX40	P23396	P05387
P26784	P04456	P61247	P62701
P26784	P0C0W1	P61247	P46782
P26784	P0CX23	P61247	P62753
P26784	P49626	P61247	P62081
P26784	P14127	P61247	P62241
P26784	O14455	P61247	P46781
P26784	P0CX31	P61247	P62280
P26784	P0CX46	P61247	P25398
P26784	P26786	P61247	P62277
P26784	P0CX54	P61247	P62263
P26784	Q02326	P61247	P62244
P26784	P05737	P61247	P62249
P26784	P0CX85	P61247	P08708
P26784	P05744	P61247	P62269
P26784	P05738	P61247	P39019
P26784	Q12213	P61247	P60866
P26784	P0CX36	P61247	P63220
P26784	P0CX45	P61247	P62266
P26784	P41805	P61247	P62847
P26784	P0CX24	P61247	P62851
P26784	P05740	P61247	P62854
P26784	P48164	P61247	P62979
P26784	P0CX44	P61247	P62857
P26784	Q3E757	P61247	P08865
P26784	P23248	P61247	P36578
P26784	P05756	P61247	P46777
P26784	P29453	P61247	Q02878
P26784	P05748	P61247	P18124
P26784	P14120	P61247	P62424
P26784	P0CX83	P61247	P62917
P26784	P46990	P61247	P32969
P26784	P53221	P61247	Q96L21
P26784	P0CX52	P61247	P62906
P26784	P26783	P61247	P62913
P26784	P38754	P61247	P30050
P26784	P0CX35	P61247	P26373
P26784	P33442	P61247	P50914
P26784	P05745	P61247	P61313
P26784	P05739	P61247	P18621
P26784	P26785	P61247	Q07020
P26784	P0CX28	P61247	Q02543
P26784	P02406	P61247	P84098
P26784	P0C2H7	P61247	P46778
P26784	P05750	P61247	P62829
P26784	Q12690	P61247	P62750
P26784	P17076	P61247	P83731
P26784	P06367	P61247	P62888
P26784	P0CX38	P61247	P62899
P26784	P0C2H8	P61247	P61513
P26784	P0CX48	P61247	P05388
P26784	P0CX32	P61247	P05386
P26784	P0CX40	P61247	P05387
P04456	P0C0W1	P62701	P46782
P04456	P0CX23	P62701	P62753
P04456	P49626	P62701	P62081
P04456	P14127	P62701	P62241
P04456	O14455	P62701	P46781
P04456	P0CX39	P62701	P46783
P04456	P0CX31	P62701	P62280
P04456	P0CX46	P62701	P25398
P04456	P26786	P62701	P62277
P04456	P0CX54	P62701	P62263
P04456	Q02326	P62701	P62244
P04456	P05737	P62701	P62249
P04456	P0CX85	P62701	P08708
P04456	P05744	P62701	P62269
P04456	P05738	P62701	P39019
P04456	Q12213	P62701	P60866
P04456	P0CX36	P62701	P63220
P04456	P0CX45	P62701	P62266
P04456	P41805	P62701	P62847
P04456	P0CX24	P62701	P62851
P04456	P05740	P62701	P62854
P04456	P0CX43	P62701	Q71UM5
P04456	P48164	P62701	P62979
P04456	P0CX44	P62701	P62857
P04456	Q3E757	P62701	P08865
P04456	Q01855	P62701	P39023
P04456	P23248	P62701	P36578
P04456	P05756	P62701	P46777
P04456	P29453	P62701	Q02878
P04456	P05748	P62701	P18124
P04456	P14120	P62701	P62424
P04456	P0CX83	P62701	P62917
P04456	P46990	P62701	P32969
P04456	P53221	P62701	Q96L21
P04456	P0CX37	P62701	P27635
P04456	P0CX52	P62701	P62906
P04456	P26783	P62701	P62913
P04456	P38754	P62701	P30050
P04456	P0CX35	P62701	P26373
P04456	P33442	P62701	P50914
P04456	P05745	P62701	P61313
P04456	P05739	P62701	P18621
P04456	P26785	P62701	Q07020
P04456	P0CX28	P62701	Q02543
P04456	P02406	P62701	P84098
P04456	P0C2H7	P62701	P46778
P04456	Q02753	P62701	P35268
P04456	P05750	P62701	P62829
P04456	Q12690	P62701	P62750
P04456	P17076	P62701	P83731
P04456	P04449	P62701	P61353
P04456	P06367	P62701	P62888
P04456	P0CX38	P62701	P62899
P04456	P38061	P62701	P62910
P04456	P0C2H8	P62701	P61513
P04456	P0CX48	P62701	P05388
P04456	P0CX32	P62701	P05386
P04456	P0CX40	P62701	P05387
P0C0W1	P0CX23	P46782	P62753
P0C0W1	P14127	P46782	P62241
P0C0W1	P0CX39	P46782	P46783
P0C0W1	P0CX31	P46782	P62280
P0C0W1	P0CX46	P46782	P25398
P0C0W1	P26786	P46782	P62277
P0C0W1	P0CX54	P46782	P62263
P0C0W1	Q02326	P46782	P62244
P0C0W1	P05737	P46782	P62249
P0C0W1	P05738	P46782	P39019
P0C0W1	Q12213	P46782	P60866
P0C0W1	P0CX36	P46782	P63220
P0C0W1	P0CX45	P46782	P62266
P0C0W1	P41805	P46782	P62847
P0C0W1	P0CX24	P46782	P62851
P0C0W1	P05740	P46782	P62854
P0C0W1	P48164	P46782	P62979
P0C0W1	P0CX44	P46782	P62857
P0C0W1	Q3E757	P46782	P08865
P0C0W1	P23248	P46782	P36578
P0C0W1	P05756	P46782	P46777
P0C0W1	P29453	P46782	Q02878
P0C0W1	P05748	P46782	P18124
P0C0W1	P14120	P46782	P62424
P0C0W1	P46990	P46782	P32969
P0C0W1	P53221	P46782	Q96L21
P0C0W1	P0CX52	P46782	P62906
P0C0W1	P26783	P46782	P62913
P0C0W1	P38754	P46782	P30050
P0C0W1	P33442	P46782	P50914
P0C0W1	P05745	P46782	P61313
P0C0W1	P05739	P46782	P18621
P0C0W1	P26785	P46782	Q07020
P0C0W1	P0CX28	P46782	Q02543
P0C0W1	P02406	P46782	P84098
P0C0W1	P0C2H7	P46782	P46778
P0C0W1	P05750	P46782	P62829
P0C0W1	Q12690	P46782	P62750
P0C0W1	P17076	P46782	P83731
P0C0W1	P06367	P46782	P62888
P0C0W1	P0C2H8	P46782	P61513
P0C0W1	P0CX48	P46782	P05388
P0C0W1	P0CX32	P46782	P05386
P0C0W1	P0CX40	P46782	P05387
P0CX23	P49626	P62753	P62081
P0CX23	P14127	P62753	P62241
P0CX23	O14455	P62753	P46781
P0CX23	P0CX39	P62753	P46783
P0CX23	P0CX31	P62753	P62280
P0CX23	P0CX46	P62753	P25398
P0CX23	P26786	P62753	P62277
P0CX23	P0CX54	P62753	P62263
P0CX23	Q02326	P62753	P62244
P0CX23	P05737	P62753	P62249
P0CX23	P0CX85	P62753	P08708
P0CX23	P05738	P62753	P39019
P0CX23	Q12213	P62753	P60866
P0CX23	P0CX36	P62753	P63220
P0CX23	P0CX45	P62753	P62266
P0CX23	P41805	P62753	P62847
P0CX23	P0CX24	P62753	P62851
P0CX23	P05740	P62753	P62854
P0CX23	P0CX43	P62753	Q71UM5
P0CX23	P48164	P62753	P62979
P0CX23	P0CX44	P62753	P62857
P0CX23	Q3E757	P62753	P08865
P0CX23	Q01855	P62753	P39023
P0CX23	P23248	P62753	P36578
P0CX23	P05756	P62753	P46777
P0CX23	P29453	P62753	Q02878
P0CX23	P05748	P62753	P18124
P0CX23	P14120	P62753	P62424
P0CX23	P0CX83	P62753	P62917
P0CX23	P46990	P62753	P32969
P0CX23	P53221	P62753	Q96L21
P0CX23	P0CX52	P62753	P62906
P0CX23	P26783	P62753	P62913
P0CX23	P38754	P62753	P30050
P0CX23	P0CX35	P62753	P26373
P0CX23	P33442	P62753	P50914
P0CX23	P05745	P62753	P61313
P0CX23	P05739	P62753	P18621
P0CX23	P26785	P62753	Q07020
P0CX23	P0CX28	P62753	Q02543
P0CX23	P02406	P62753	P84098
P0CX23	P0C2H7	P62753	P46778
P0CX23	Q02753	P62753	P35268
P0CX23	P05750	P62753	P62829
P0CX23	Q12690	P62753	P62750
P0CX23	P17076	P62753	P83731
P0CX23	P06367	P62753	P62888
P0CX23	P0CX38	P62753	P62899
P0CX23	P0C2H8	P62753	P61513
P0CX23	P38701	P62753	P63173
P0CX23	P0CX48	P62753	P05388
P0CX23	P0CX32	P62753	P05386
P49626	P14127	P62081	P62241
P49626	P0CX31	P62081	P62280
P49626	P0CX46	P62081	P25398
P49626	P26786	P62081	P62277
P49626	P0CX54	P62081	P62263
P49626	Q02326	P62081	P62244
P49626	P0CX85	P62081	P08708
P49626	P05738	P62081	P39019
P49626	Q12213	P62081	P60866
P49626	P0CX36	P62081	P63220
P49626	P0CX45	P62081	P62266
P49626	P05740	P62081	P62854
P49626	P0CX43	P62081	Q71UM5
P49626	P0CX44	P62081	P62857
P49626	Q3E757	P62081	P08865
P49626	P23248	P62081	P36578
P49626	P29453	P62081	Q02878
P49626	P05748	P62081	P18124
P49626	P53221	P62081	Q96L21
P49626	P0CX37	P62081	P27635
P49626	P26783	P62081	P62913
P49626	P0CX35	P62081	P26373
P49626	P33442	P62081	P50914
P49626	P05745	P62081	P61313
P49626	P26785	P62081	Q07020
P49626	P02406	P62081	P84098
P49626	P05750	P62081	P62829
P49626	Q12690	P62081	P62750
P49626	P0CX38	P62081	P62899
P49626	P0C2H8	P62081	P61513
P49626	P0CX40	P62081	P05387
P14127	O14455	P62241	P46781
P14127	P0CX39	P62241	P46783
P14127	P0CX31	P62241	P62280
P14127	P0CX46	P62241	P25398
P14127	P26786	P62241	P62277
P14127	P0CX54	P62241	P62263
P14127	Q02326	P62241	P62244
P14127	P05737	P62241	P62249
P14127	P0CX85	P62241	P08708
P14127	P05738	P62241	P39019
P14127	Q12213	P62241	P60866
P14127	P0CX36	P62241	P63220
P14127	P0CX45	P62241	P62266
P14127	P41805	P62241	P62847
P14127	P0CX24	P62241	P62851
P14127	P05740	P62241	P62854
P14127	P0CX43	P62241	Q71UM5
P14127	P48164	P62241	P62979
P14127	P0CX44	P62241	P62857
P14127	Q3E757	P62241	P08865
P14127	Q01855	P62241	P39023
P14127	P23248	P62241	P36578
P14127	P05756	P62241	P46777
P14127	P29453	P62241	Q02878
P14127	P05748	P62241	P18124
P14127	P14120	P62241	P62424
P14127	P0CX83	P62241	P62917
P14127	P46990	P62241	P32969
P14127	P53221	P62241	Q96L21
P14127	P0CX52	P62241	P62906
P14127	P26783	P62241	P62913
P14127	P38754	P62241	P30050
P14127	P0CX35	P62241	P26373
P14127	P33442	P62241	P50914
P14127	P05745	P62241	P61313
P14127	P05739	P62241	P18621
P14127	P26785	P62241	Q07020
P14127	P0CX28	P62241	Q02543
P14127	P02406	P62241	P84098
P14127	P0C2H7	P62241	P46778
P14127	Q02753	P62241	P35268
P14127	P05750	P62241	P62829
P14127	Q12690	P62241	P62750
P14127	P17076	P62241	P83731
P14127	P04449	P62241	P61353
P14127	P06367	P62241	P62888
P14127	P0CX38	P62241	P62899
P14127	P38061	P62241	P62910
P14127	P0C2H8	P62241	P61513
P14127	P0CX48	P62241	P05388
P14127	P0CX32	P62241	P05386
P14127	P0CX40	P62241	P05387
O14455	P0CX31	P46781	P62280
O14455	P0CX46	P46781	P25398
O14455	P26786	P46781	P62277
O14455	P0CX54	P46781	P62263
O14455	Q02326	P46781	P62244
O14455	P05737	P46781	P62249
O14455	P0CX85	P46781	P08708
O14455	P05744	P46781	P62269
O14455	P05738	P46781	P39019
O14455	P0CX36	P46781	P63220
O14455	P0CX45	P46781	P62266
O14455	P41805	P46781	P62847
O14455	P05740	P46781	P62854
O14455	P0CX44	P46781	P62857
O14455	Q3E757	P46781	P08865
O14455	P23248	P46781	P36578
O14455	P05756	P46781	P46777
O14455	P29453	P46781	Q02878
O14455	P14120	P46781	P62424
O14455	P0CX83	P46781	P62917
O14455	P0CX52	P46781	P62906
O14455	P38754	P46781	P30050
O14455	P26785	P46781	Q07020
O14455	P02406	P46781	P84098
O14455	P0C2H7	P46781	P46778
O14455	Q12690	P46781	P62750
O14455	P04449	P46781	P61353
O14455	P06367	P46781	P62888
P0CX39	P0CX31	P46783	P62280
P0CX39	P26786	P46783	P62277
P0CX39	P0CX54	P46783	P62263
P0CX39	Q02326	P46783	P62244
P0CX39	P05737	P46783	P62249
P0CX39	P05738	P46783	P39019
P0CX39	Q12213	P46783	P60866
P0CX39	P0CX36	P46783	P63220
P0CX39	P0CX45	P46783	P62266
P0CX39	P41805	P46783	P62847
P0CX39	P0CX24	P46783	P62851
P0CX39	P05740	P46783	P62854
P0CX39	P48164	P46783	P62979
P0CX39	P0CX44	P46783	P62857
P0CX39	Q3E757	P46783	P08865
P0CX39	P05756	P46783	P46777
P0CX39	P46990	P46783	P32969
P0CX39	P0CX37	P46783	P27635
P0CX39	P26783	P46783	P62913
P0CX39	P33442	P46783	P50914
P0CX39	P04449	P46783	P61353
P0CX39	P0CX38	P46783	P62899
P0CX39	P0CX48	P46783	P05388
P0CX39	P0CX32	P46783	P05386
P0CX31	P0CX46	P62280	P25398
P0CX31	P26786	P62280	P62277
P0CX31	Q02326	P62280	P62244
P0CX31	P05737	P62280	P62249
P0CX31	P05738	P62280	P39019
P0CX31	Q12213	P62280	P60866
P0CX31	P0CX36	P62280	P63220
P0CX31	P0CX45	P62280	P62266
P0CX31	P41805	P62280	P62847
P0CX31	P05740	P62280	P62854
P0CX31	P48164	P62280	P62979
P0CX31	P23248	P62280	P36578
P0CX31	P05756	P62280	P46777
P0CX31	P29453	P62280	Q02878
P0CX31	P05748	P62280	P18124
P0CX31	P14120	P62280	P62424
P0CX31	P46990	P62280	P32969
P0CX31	P53221	P62280	Q96L21
P0CX31	P0CX52	P62280	P62906
P0CX31	P26783	P62280	P62913
P0CX31	P38754	P62280	P30050
P0CX31	P33442	P62280	P50914
P0CX31	P05745	P62280	P61313
P0CX31	P05739	P62280	P18621
P0CX31	P26785	P62280	Q07020
P0CX31	P0CX28	P62280	Q02543
P0CX31	P02406	P62280	P84098
P0CX31	P0C2H7	P62280	P46778
P0CX31	Q02753	P62280	P35268
P0CX31	P05750	P62280	P62829
P0CX31	Q12690	P62280	P62750
P0CX31	P17076	P62280	P83731
P0CX31	P06367	P62280	P62888
P0CX31	P0CX38	P62280	P62899
P0CX31	P0C2H8	P62280	P61513
P0CX31	P0CX48	P62280	P05388
P0CX31	P0CX32	P62280	P05386
P0CX31	P0CX40	P62280	P05387
P0CX46	P26786	P25398	P62277
P0CX46	P0CX54	P25398	P62263
P0CX46	Q02326	P25398	P62244
P0CX46	P05737	P25398	P62249
P0CX46	P05744	P25398	P62269
P0CX46	P05738	P25398	P39019
P0CX46	Q12213	P25398	P60866
P0CX46	P0CX36	P25398	P63220
P0CX46	P0CX45	P25398	P62266
P0CX46	P41805	P25398	P62847
P0CX46	P0CX24	P25398	P62851
P0CX46	P05740	P25398	P62854
P0CX46	P0CX43	P25398	Q71UM5
P0CX46	P0CX44	P25398	P62857
P0CX46	Q3E757	P25398	P08865
P0CX46	P23248	P25398	P36578
P0CX46	P05756	P25398	P46777
P0CX46	P29453	P25398	Q02878
P0CX46	P05748	P25398	P18124
P0CX46	P14120	P25398	P62424
P0CX46	P46990	P25398	P32969
P0CX46	P53221	P25398	Q96L21
P0CX46	P0CX52	P25398	P62906
P0CX46	P26783	P25398	P62913
P0CX46	P38754	P25398	P30050
P0CX46	P33442	P25398	P50914
P0CX46	P05745	P25398	P61313
P0CX46	P05739	P25398	P18621
P0CX46	P26785	P25398	Q07020
P0CX46	P02406	P25398	P84098
P0CX46	P0C2H7	P25398	P46778
P0CX46	P05750	P25398	P62829
P0CX46	P17076	P25398	P83731
P0CX46	P0CX38	P25398	P62899
P0CX46	P0C2H8	P25398	P61513
P26786	P0CX54	P62277	P62263
P26786	Q02326	P62277	P62244
P26786	P05737	P62277	P62249
P26786	P0CX85	P62277	P08708
P26786	P05738	P62277	P39019
P26786	Q12213	P62277	P60866
P26786	P0CX36	P62277	P63220
P26786	P0CX45	P62277	P62266
P26786	P41805	P62277	P62847
P26786	P0CX24	P62277	P62851
P26786	P05740	P62277	P62854
P26786	P0CX43	P62277	Q71UM5
P26786	P48164	P62277	P62979
P26786	P0CX44	P62277	P62857
P26786	Q3E757	P62277	P08865
P26786	Q01855	P62277	P39023
P26786	P23248	P62277	P36578
P26786	P05756	P62277	P46777
P26786	P29453	P62277	Q02878
P26786	P05748	P62277	P18124
P26786	P14120	P62277	P62424
P26786	P0CX83	P62277	P62917
P26786	P46990	P62277	P32969
P26786	P53221	P62277	Q96L21
P26786	P0CX37	P62277	P27635
P26786	P0CX52	P62277	P62906
P26786	P26783	P62277	P62913
P26786	P38754	P62277	P30050
P26786	P0CX35	P62277	P26373
P26786	P33442	P62277	P50914
P26786	P05745	P62277	P61313
P26786	P05739	P62277	P18621
P26786	P26785	P62277	Q07020
P26786	P02406	P62277	P84098
P26786	P0C2H7	P62277	P46778
P26786	P05750	P62277	P62829
P26786	Q12690	P62277	P62750
P26786	P17076	P62277	P83731
P26786	P06367	P62277	P62888
P26786	P0CX38	P62277	P62899
P26786	P0C2H8	P62277	P61513
P26786	P38701	P62277	P63173
P26786	P0CX48	P62277	P05388
P26786	P0CX32	P62277	P05386
P26786	P0CX40	P62277	P05387
P0CX54	Q02326	P62263	P62244
P0CX54	P05737	P62263	P62249
P0CX54	P05738	P62263	P39019
P0CX54	P0CX45	P62263	P62266
P0CX54	P41805	P62263	P62847
P0CX54	P0CX24	P62263	P62851
P0CX54	P05740	P62263	P62854
P0CX54	P0CX44	P62263	P62857
P0CX54	Q3E757	P62263	P08865
P0CX54	P23248	P62263	P36578
P0CX54	P05756	P62263	P46777
P0CX54	P29453	P62263	Q02878
P0CX54	P14120	P62263	P62424
P0CX54	P46990	P62263	P32969
P0CX54	P26783	P62263	P62913
P0CX54	P05745	P62263	P61313
P0CX54	P26785	P62263	Q07020
P0CX54	P0CX28	P62263	Q02543
P0CX54	P02406	P62263	P84098
P0CX54	P05750	P62263	P62829
P0CX54	Q12690	P62263	P62750
P0CX54	P06367	P62263	P62888
P0CX54	P0CX38	P62263	P62899
P0CX54	P0C2H8	P62263	P61513
P0CX54	P0CX48	P62263	P05388
Q02326	P05737	P62244	P62249
Q02326	P0CX85	P62244	P08708
Q02326	P05744	P62244	P62269
Q02326	P05738	P62244	P39019
Q02326	Q12213	P62244	P60866
Q02326	P0CX36	P62244	P63220
Q02326	P0CX45	P62244	P62266
Q02326	P41805	P62244	P62847
Q02326	P0CX24	P62244	P62851
Q02326	P05740	P62244	P62854
Q02326	P0CX43	P62244	Q71UM5
Q02326	P48164	P62244	P62979
Q02326	P0CX44	P62244	P62857
Q02326	Q3E757	P62244	P08865
Q02326	Q01855	P62244	P39023
Q02326	P23248	P62244	P36578
Q02326	P05756	P62244	P46777
Q02326	P29453	P62244	Q02878
Q02326	P05748	P62244	P18124
Q02326	P14120	P62244	P62424
Q02326	P46990	P62244	P32969
Q02326	P53221	P62244	Q96L21
Q02326	P0CX37	P62244	P27635
Q02326	P0CX52	P62244	P62906
Q02326	P26783	P62244	P62913
Q02326	P38754	P62244	P30050
Q02326	P0CX35	P62244	P26373
Q02326	P33442	P62244	P50914
Q02326	P05745	P62244	P61313
Q02326	P05739	P62244	P18621
Q02326	P26785	P62244	Q07020
Q02326	P0CX28	P62244	Q02543
Q02326	P02406	P62244	P84098
Q02326	P0C2H7	P62244	P46778
Q02326	P05750	P62244	P62829
Q02326	Q12690	P62244	P62750
Q02326	P17076	P62244	P83731
Q02326	P04449	P62244	P61353
Q02326	P06367	P62244	P62888
Q02326	P0CX38	P62244	P62899
Q02326	P38061	P62244	P62910
Q02326	P0C2H8	P62244	P61513
Q02326	P38701	P62244	P63173
Q02326	P0CX48	P62244	P05388
Q02326	P0CX32	P62244	P05386
Q02326	P0CX40	P62244	P05387
P05737	P0CX85	P62249	P08708
P05737	P05738	P62249	P39019
P05737	Q12213	P62249	P60866
P05737	P0CX45	P62249	P62266
P05737	P41805	P62249	P62847
P05737	P0CX24	P62249	P62851
P05737	P05740	P62249	P62854
P05737	P0CX43	P62249	Q71UM5
P05737	P0CX44	P62249	P62857
P05737	Q3E757	P62249	P08865
P05737	P23248	P62249	P36578
P05737	P29453	P62249	Q02878
P05737	P05748	P62249	P18124
P05737	P14120	P62249	P62424
P05737	P46990	P62249	P32969
P05737	P53221	P62249	Q96L21
P05737	P0CX52	P62249	P62906
P05737	P26783	P62249	P62913
P05737	P38754	P62249	P30050
P05737	P0CX35	P62249	P26373
P05737	P33442	P62249	P50914
P05737	P05745	P62249	P61313
P05737	P05739	P62249	P18621
P05737	P26785	P62249	Q07020
P05737	P02406	P62249	P84098
P05737	P0C2H7	P62249	P46778
P05737	P05750	P62249	P62829
P05737	Q12690	P62249	P62750
P05737	P17076	P62249	P83731
P05737	P04449	P62249	P61353
P05737	P06367	P62249	P62888
P05737	P0CX38	P62249	P62899
P05737	P0C2H8	P62249	P61513
P05737	P0CX48	P62249	P05388
P05737	P0CX32	P62249	P05386
P05737	P0CX40	P62249	P05387
P0CX85	P0CX36	P08708	P63220
P0CX85	P0CX45	P08708	P62266
P0CX85	P41805	P08708	P62847
P0CX85	P0CX24	P08708	P62851
P0CX85	P05740	P08708	P62854
P0CX85	P0CX44	P08708	P62857
P0CX85	Q3E757	P08708	P08865
P0CX85	P23248	P08708	P36578
P0CX85	P05756	P08708	P46777
P0CX85	P29453	P08708	Q02878
P0CX85	P0CX83	P08708	P62917
P0CX85	P46990	P08708	P32969
P0CX85	P0CX37	P08708	P27635
P0CX85	P38754	P08708	P30050
P0CX85	P33442	P08708	P50914
P0CX85	P26785	P08708	Q07020
P0CX85	P02406	P08708	P84098
P0CX85	P0C2H7	P08708	P46778
P0CX85	Q02753	P08708	P35268
P0CX85	P17076	P08708	P83731
P0CX85	P04449	P08708	P61353
P0CX85	P0CX38	P08708	P62899
P0CX85	P0C2H8	P08708	P61513
P05744	P0CX45	P62269	P62266
P05744	P05740	P62269	P62854
P05744	P0CX44	P62269	P62857
P05744	Q3E757	P62269	P08865
P05738	Q12213	P39019	P60866
P05738	P0CX45	P39019	P62266
P05738	P05740	P39019	P62854
P05738	P48164	P39019	P62979
P05738	P0CX44	P39019	P62857
P05738	Q3E757	P39019	P08865
P05738	P23248	P39019	P36578
P05738	P05756	P39019	P46777
P05738	P29453	P39019	Q02878
P05738	P05748	P39019	P18124
P05738	P14120	P39019	P62424
P05738	P46990	P39019	P32969
P05738	P53221	P39019	Q96L21
P05738	P0CX52	P39019	P62906
P05738	P26783	P39019	P62913
P05738	P38754	P39019	P30050
P05738	P05745	P39019	P61313
P05738	P05739	P39019	P18621
P05738	P26785	P39019	Q07020
P05738	P0CX28	P39019	Q02543
P05738	P02406	P39019	P84098
P05738	P0C2H7	P39019	P46778
P05738	Q02753	P39019	P35268
P05738	P05750	P39019	P62829
P05738	Q12690	P39019	P62750
P05738	P17076	P39019	P83731
P05738	P0CX38	P39019	P62899
P05738	P0C2H8	P39019	P61513
P05738	P38701	P39019	P63173
Q12213	P0CX36	P60866	P63220
Q12213	P0CX45	P60866	P62266
Q12213	P41805	P60866	P62847
Q12213	P0CX24	P60866	P62851
Q12213	P05740	P60866	P62854
Q12213	P0CX43	P60866	Q71UM5
Q12213	P0CX44	P60866	P62857
Q12213	Q3E757	P60866	P08865
Q12213	P23248	P60866	P36578
Q12213	P05756	P60866	P46777
Q12213	P29453	P60866	Q02878
Q12213	P05748	P60866	P18124
Q12213	P46990	P60866	P32969
Q12213	P38754	P60866	P30050
Q12213	P0CX35	P60866	P26373
Q12213	P33442	P60866	P50914
Q12213	P05745	P60866	P61313
Q12213	P05739	P60866	P18621
Q12213	P26785	P60866	Q07020
Q12213	P02406	P60866	P84098
Q12213	P0C2H7	P60866	P46778
Q12213	P05750	P60866	P62829
Q12213	Q12690	P60866	P62750
Q12213	P17076	P60866	P83731
Q12213	P0C2H8	P60866	P61513
Q12213	P0CX48	P60866	P05388
Q12213	P0CX40	P60866	P05387
P0CX36	P0CX45	P63220	P62266
P0CX36	P41805	P63220	P62847
P0CX36	P0CX24	P63220	P62851
P0CX36	P05740	P63220	P62854
P0CX36	P0CX44	P63220	P62857
P0CX36	Q3E757	P63220	P08865
P0CX36	P23248	P63220	P36578
P0CX36	P05756	P63220	P46777
P0CX36	P29453	P63220	Q02878
P0CX36	P05748	P63220	P18124
P0CX36	P14120	P63220	P62424
P0CX36	P46990	P63220	P32969
P0CX36	P53221	P63220	Q96L21
P0CX36	P0CX37	P63220	P27635
P0CX36	P0CX52	P63220	P62906
P0CX36	P26783	P63220	P62913
P0CX36	P38754	P63220	P30050
P0CX36	P0CX35	P63220	P26373
P0CX36	P33442	P63220	P50914
P0CX36	P05745	P63220	P61313
P0CX36	P05739	P63220	P18621
P0CX36	P26785	P63220	Q07020
P0CX36	P02406	P63220	P84098
P0CX36	P0C2H7	P63220	P46778
P0CX36	P05750	P63220	P62829
P0CX36	Q12690	P63220	P62750
P0CX36	P17076	P63220	P83731
P0CX36	P06367	P63220	P62888
P0CX36	P0CX38	P63220	P62899
P0CX36	P0CX48	P63220	P05388
P0CX36	P0CX32	P63220	P05386
P0CX36	P0CX40	P63220	P05387
P0CX45	P41805	P62266	P62847
P0CX45	P0CX24	P62266	P62851
P0CX45	P05740	P62266	P62854
P0CX45	P0CX43	P62266	Q71UM5
P0CX45	P48164	P62266	P62979
P0CX45	P0CX44	P62266	P62857
P0CX45	Q3E757	P62266	P08865
P0CX45	Q01855	P62266	P39023
P0CX45	P23248	P62266	P36578
P0CX45	P05756	P62266	P46777
P0CX45	P29453	P62266	Q02878
P0CX45	P05748	P62266	P18124
P0CX45	P14120	P62266	P62424
P0CX45	P0CX83	P62266	P62917
P0CX45	P46990	P62266	P32969
P0CX45	P53221	P62266	Q96L21
P0CX45	P0CX37	P62266	P27635
P0CX45	P0CX52	P62266	P62906
P0CX45	P26783	P62266	P62913
P0CX45	P38754	P62266	P30050
P0CX45	P0CX35	P62266	P26373
P0CX45	P33442	P62266	P50914
P0CX45	P05745	P62266	P61313
P0CX45	P05739	P62266	P18621
P0CX45	P26785	P62266	Q07020
P0CX45	P0CX28	P62266	Q02543
P0CX45	P02406	P62266	P84098
P0CX45	P0C2H7	P62266	P46778
P0CX45	Q02753	P62266	P35268
P0CX45	P05750	P62266	P62829
P0CX45	Q12690	P62266	P62750
P0CX45	P17076	P62266	P83731
P0CX45	P04449	P62266	P61353
P0CX45	P06367	P62266	P62888
P0CX45	P0CX38	P62266	P62899
P0CX45	P38061	P62266	P62910
P0CX45	P0C2H8	P62266	P61513
P0CX45	P0CX48	P62266	P05388
P41805	P0CX24	P62847	P62851
P41805	P05740	P62847	P62854
P41805	P0CX43	P62847	Q71UM5
P41805	P48164	P62847	P62979
P41805	P0CX44	P62847	P62857
P41805	Q3E757	P62847	P08865
P41805	P23248	P62847	P36578
P41805	P05756	P62847	P46777
P41805	P29453	P62847	Q02878
P41805	P05748	P62847	P18124
P41805	P14120	P62847	P62424
P41805	P46990	P62847	P32969
P41805	P53221	P62847	Q96L21
P41805	P0CX37	P62847	P27635
P41805	P0CX52	P62847	P62906
P41805	P26783	P62847	P62913
P41805	P38754	P62847	P30050
P41805	P33442	P62847	P50914
P41805	P05745	P62847	P61313
P41805	P05739	P62847	P18621
P41805	P26785	P62847	Q07020
P41805	P0CX28	P62847	Q02543
P41805	P02406	P62847	P84098
P41805	P0C2H7	P62847	P46778
P41805	P05750	P62847	P62829
P41805	Q12690	P62847	P62750
P41805	P17076	P62847	P83731
P41805	P04449	P62847	P61353
P41805	P06367	P62847	P62888
P41805	P0CX38	P62847	P62899
P41805	P0C2H8	P62847	P61513
P41805	P0CX48	P62847	P05388
P0CX24	P05740	P62851	P62854
P0CX24	P0CX43	P62851	Q71UM5
P0CX24	P0CX44	P62851	P62857
P0CX24	Q3E757	P62851	P08865
P0CX24	P23248	P62851	P36578
P0CX24	P05756	P62851	P46777
P0CX24	P29453	P62851	Q02878
P0CX24	P05748	P62851	P18124
P0CX24	P0CX83	P62851	P62917
P0CX24	P53221	P62851	Q96L21
P0CX24	P26783	P62851	P62913
P0CX24	P38754	P62851	P30050
P0CX24	P0CX35	P62851	P26373
P0CX24	P33442	P62851	P50914
P0CX24	P05745	P62851	P61313
P0CX24	P05739	P62851	P18621
P0CX24	P26785	P62851	Q07020
P0CX24	P02406	P62851	P84098
P0CX24	P0C2H7	P62851	P46778
P0CX24	P05750	P62851	P62829
P0CX24	Q12690	P62851	P62750
P0CX24	P17076	P62851	P83731
P0CX24	P0C2H8	P62851	P61513
P0CX24	P0CX48	P62851	P05388
P0CX24	P0CX32	P62851	P05386
P0CX24	P0CX40	P62851	P05387
P05740	P48164	P62854	P62979
P05740	P0CX44	P62854	P62857
P05740	Q3E757	P62854	P08865
P05740	Q01855	P62854	P39023
P05740	P23248	P62854	P36578
P05740	P05756	P62854	P46777
P05740	P29453	P62854	Q02878
P05740	P05748	P62854	P18124
P05740	P14120	P62854	P62424
P05740	P0CX83	P62854	P62917
P05740	P46990	P62854	P32969
P05740	P53221	P62854	Q96L21
P05740	P0CX52	P62854	P62906
P05740	P26783	P62854	P62913
P05740	P38754	P62854	P30050
P05740	P33442	P62854	P50914
P05740	P05745	P62854	P61313
P05740	P05739	P62854	P18621
P05740	P26785	P62854	Q07020
P05740	P0CX28	P62854	Q02543
P05740	P02406	P62854	P84098
P05740	P0C2H7	P62854	P46778
P05740	Q02753	P62854	P35268
P05740	P05750	P62854	P62829
P05740	Q12690	P62854	P62750
P05740	P17076	P62854	P83731
P05740	P04449	P62854	P61353
P05740	P06367	P62854	P62888
P05740	P0CX38	P62854	P62899
P05740	P38061	P62854	P62910
P05740	P0C2H8	P62854	P61513
P05740	P0CX48	P62854	P05388
P05740	P0CX32	P62854	P05386
P0CX43	P0CX44	Q71UM5	P62857
P0CX43	Q3E757	Q71UM5	P08865
P0CX43	P23248	Q71UM5	P36578
P0CX43	P05756	Q71UM5	P46777
P0CX43	P29453	Q71UM5	Q02878
P0CX43	P05748	Q71UM5	P18124
P0CX43	P14120	Q71UM5	P62424
P0CX43	P46990	Q71UM5	P32969
P0CX43	P26783	Q71UM5	P62913
P0CX43	P38754	Q71UM5	P30050
P0CX43	P0CX35	Q71UM5	P26373
P0CX43	P33442	Q71UM5	P50914
P0CX43	P05745	Q71UM5	P61313
P0CX43	P05739	Q71UM5	P18621
P0CX43	P26785	Q71UM5	Q07020
P0CX43	P02406	Q71UM5	P84098
P0CX43	P0C2H7	Q71UM5	P46778
P0CX43	Q12690	Q71UM5	P62750
P0CX43	P17076	Q71UM5	P83731
P0CX43	P0CX38	Q71UM5	P62899
P0CX43	P0C2H8	Q71UM5	P61513
P48164	Q3E757	P62979	P08865
P48164	P23248	P62979	P36578
P48164	P05756	P62979	P46777
P48164	P46990	P62979	P32969
P48164	P53221	P62979	Q96L21
P48164	P0CX52	P62979	P62906
P48164	P26783	P62979	P62913
P48164	P33442	P62979	P50914
P48164	P05745	P62979	P61313
P48164	P05739	P62979	P18621
P48164	P26785	P62979	Q07020
P48164	P0CX28	P62979	Q02543
P48164	P02406	P62979	P84098
P48164	P0C2H7	P62979	P46778
P48164	Q02753	P62979	P35268
P48164	P05750	P62979	P62829
P48164	Q12690	P62979	P62750
P48164	P0CX38	P62979	P62899
P48164	P0C2H8	P62979	P61513
P48164	P0CX48	P62979	P05388
P0CX44	Q3E757	P62857	P08865
P0CX44	P23248	P62857	P36578
P0CX44	P05756	P62857	P46777
P0CX44	P29453	P62857	Q02878
P0CX44	P05748	P62857	P18124
P0CX44	P14120	P62857	P62424
P0CX44	P46990	P62857	P32969
P0CX44	P53221	P62857	Q96L21
P0CX44	P0CX52	P62857	P62906
P0CX44	P26783	P62857	P62913
P0CX44	P38754	P62857	P30050
P0CX44	P33442	P62857	P50914
P0CX44	P05745	P62857	P61313
P0CX44	P05739	P62857	P18621
P0CX44	P26785	P62857	Q07020
P0CX44	P02406	P62857	P84098
P0CX44	P0C2H7	P62857	P46778
P0CX44	P05750	P62857	P62829
P0CX44	Q12690	P62857	P62750
P0CX44	P17076	P62857	P83731
P0CX44	P0C2H8	P62857	P61513
Q3E757	Q01855	P08865	P39023
Q3E757	P23248	P08865	P36578
Q3E757	P05756	P08865	P46777
Q3E757	P29453	P08865	Q02878
Q3E757	P05748	P08865	P18124
Q3E757	P14120	P08865	P62424
Q3E757	P0CX83	P08865	P62917
Q3E757	P46990	P08865	P32969
Q3E757	P53221	P08865	Q96L21
Q3E757	P0CX37	P08865	P27635
Q3E757	P0CX52	P08865	P62906
Q3E757	P26783	P08865	P62913
Q3E757	P38754	P08865	P30050
Q3E757	P0CX35	P08865	P26373
Q3E757	P33442	P08865	P50914
Q3E757	P05745	P08865	P61313
Q3E757	P05739	P08865	P18621
Q3E757	P26785	P08865	Q07020
Q3E757	P0CX28	P08865	Q02543
Q3E757	P02406	P08865	P84098
Q3E757	P0C2H7	P08865	P46778
Q3E757	Q02753	P08865	P35268
Q3E757	P05750	P08865	P62829
Q3E757	Q12690	P08865	P62750
Q3E757	P17076	P08865	P83731
Q3E757	P04449	P08865	P61353
Q3E757	P06367	P08865	P62888
Q3E757	P0CX38	P08865	P62899
Q3E757	P38061	P08865	P62910
Q3E757	P0C2H8	P08865	P61513
Q3E757	P0CX48	P08865	P05388
Q3E757	P0CX32	P08865	P05386
Q3E757	P0CX40	P08865	P05387
Q01855	P23248	P39023	P36578
Q01855	P05756	P39023	P46777
Q01855	P05748	P39023	P18124
Q01855	P0CX83	P39023	P62917
Q01855	P46990	P39023	P32969
Q01855	P53221	P39023	Q96L21
Q01855	P0CX37	P39023	P27635
Q01855	P0CX52	P39023	P62906
Q01855	P26783	P39023	P62913
Q01855	P38754	P39023	P30050
Q01855	P33442	P39023	P50914
Q01855	P05745	P39023	P61313
Q01855	P05739	P39023	P18621
Q01855	P26785	P39023	Q07020
Q01855	P0CX28	P39023	Q02543
Q01855	P02406	P39023	P84098
Q01855	P0C2H7	P39023	P46778
Q01855	P05750	P39023	P62829
Q01855	P38061	P39023	P62910
Q01855	P38701	P39023	P63173
P23248	P05756	P36578	P46777
P23248	P29453	P36578	Q02878
P23248	P05748	P36578	P18124
P23248	P14120	P36578	P62424
P23248	P0CX83	P36578	P62917
P23248	P46990	P36578	P32969
P23248	P53221	P36578	Q96L21
P23248	P0CX37	P36578	P27635
P23248	P0CX52	P36578	P62906
P23248	P26783	P36578	P62913
P23248	P38754	P36578	P30050
P23248	P0CX35	P36578	P26373
P23248	P33442	P36578	P50914
P23248	P05745	P36578	P61313
P23248	P05739	P36578	P18621
P23248	P26785	P36578	Q07020
P23248	P0CX28	P36578	Q02543
P23248	P02406	P36578	P84098
P23248	P0C2H7	P36578	P46778
P23248	P05750	P36578	P62829
P23248	Q12690	P36578	P62750
P23248	P17076	P36578	P83731
P23248	P04449	P36578	P61353
P23248	P06367	P36578	P62888
P23248	P0CX38	P36578	P62899
P23248	P38061	P36578	P62910
P23248	P0C2H8	P36578	P61513
P23248	P0CX48	P36578	P05388
P23248	P0CX32	P36578	P05386
P05756	P29453	P46777	Q02878
P05756	P05748	P46777	P18124
P05756	P14120	P46777	P62424
P05756	P0CX83	P46777	P62917
P05756	P46990	P46777	P32969
P05756	P53221	P46777	Q96L21
P05756	P0CX37	P46777	P27635
P05756	P0CX52	P46777	P62906
P05756	P26783	P46777	P62913
P05756	P38754	P46777	P30050
P05756	P0CX35	P46777	P26373
P05756	P33442	P46777	P50914
P05756	P05745	P46777	P61313
P05756	P05739	P46777	P18621
P05756	P26785	P46777	Q07020
P05756	P0CX28	P46777	Q02543
P05756	P02406	P46777	P84098
P05756	P0C2H7	P46777	P46778
P05756	P05750	P46777	P62829
P05756	Q12690	P46777	P62750
P05756	P06367	P46777	P62888
P05756	P38061	P46777	P62910
P05756	P0C2H8	P46777	P61513
P05756	P38701	P46777	P63173
P05756	P0CX48	P46777	P05388
P05756	P0CX40	P46777	P05387
P29453	P05748	Q02878	P18124
P29453	P14120	Q02878	P62424
P29453	P0CX83	Q02878	P62917
P29453	P46990	Q02878	P32969
P29453	P53221	Q02878	Q96L21
P29453	P0CX37	Q02878	P27635
P29453	P0CX52	Q02878	P62906
P29453	P26783	Q02878	P62913
P29453	P38754	Q02878	P30050
P29453	P0CX35	Q02878	P26373
P29453	P33442	Q02878	P50914
P29453	P05745	Q02878	P61313
P29453	P05739	Q02878	P18621
P29453	P26785	Q02878	Q07020
P29453	P02406	Q02878	P84098
P29453	P0C2H7	Q02878	P46778
P29453	P05750	Q02878	P62829
P29453	Q12690	Q02878	P62750
P29453	P17076	Q02878	P83731
P29453	P04449	Q02878	P61353
P29453	P06367	Q02878	P62888
P29453	P0C2H8	Q02878	P61513
P29453	P0CX48	Q02878	P05388
P29453	P0CX32	Q02878	P05386
P05748	P14120	P18124	P62424
P05748	P0CX83	P18124	P62917
P05748	P46990	P18124	P32969
P05748	P53221	P18124	Q96L21
P05748	P0CX37	P18124	P27635
P05748	P0CX52	P18124	P62906
P05748	P26783	P18124	P62913
P05748	P0CX35	P18124	P26373
P05748	P05745	P18124	P61313
P05748	P05739	P18124	P18621
P05748	P26785	P18124	Q07020
P05748	P02406	P18124	P84098
P05748	P0C2H7	P18124	P46778
P05748	P05750	P18124	P62829
P05748	Q12690	P18124	P62750
P05748	P17076	P18124	P83731
P05748	P06367	P18124	P62888
P05748	P0CX38	P18124	P62899
P05748	P38061	P18124	P62910
P05748	P0C2H8	P18124	P61513
P05748	P0CX48	P18124	P05388
P14120	P0CX83	P62424	P62917
P14120	P46990	P62424	P32969
P14120	P53221	P62424	Q96L21
P14120	P0CX52	P62424	P62906
P14120	P26783	P62424	P62913
P14120	P38754	P62424	P30050
P14120	P33442	P62424	P50914
P14120	P05745	P62424	P61313
P14120	P05739	P62424	P18621
P14120	P26785	P62424	Q07020
P14120	P0CX28	P62424	Q02543
P14120	P02406	P62424	P84098
P14120	P0C2H7	P62424	P46778
P14120	Q02753	P62424	P35268
P14120	Q12690	P62424	P62750
P14120	P17076	P62424	P83731
P14120	P06367	P62424	P62888
P14120	P0CX38	P62424	P62899
P14120	P38061	P62424	P62910
P14120	P0C2H8	P62424	P61513
P14120	P0CX48	P62424	P05388
P14120	P0CX32	P62424	P05386
P0CX83	P46990	P62917	P32969
P0CX83	P53221	P62917	Q96L21
P0CX83	P0CX37	P62917	P27635
P0CX83	P0CX52	P62917	P62906
P0CX83	P26783	P62917	P62913
P0CX83	P38754	P62917	P30050
P0CX83	P33442	P62917	P50914
P0CX83	P05745	P62917	P61313
P0CX83	P05739	P62917	P18621
P0CX83	P26785	P62917	Q07020
P0CX83	P0CX28	P62917	Q02543
P0CX83	P02406	P62917	P84098
P0CX83	P0C2H7	P62917	P46778
P0CX83	P05750	P62917	P62829
P0CX83	Q12690	P62917	P62750
P0CX83	P06367	P62917	P62888
P0CX83	P0CX38	P62917	P62899
P0CX83	P38061	P62917	P62910
P0CX83	P0CX48	P62917	P05388
P46990	P53221	P32969	Q96L21
P46990	P0CX37	P32969	P27635
P46990	P0CX52	P32969	P62906
P46990	P26783	P32969	P62913
P46990	P38754	P32969	P30050
P46990	P33442	P32969	P50914
P46990	P05745	P32969	P61313
P46990	P05739	P32969	P18621
P46990	P26785	P32969	Q07020
P46990	P0CX28	P32969	Q02543
P46990	P02406	P32969	P84098
P46990	P0C2H7	P32969	P46778
P46990	P05750	P32969	P62829
P46990	Q12690	P32969	P62750
P46990	P17076	P32969	P83731
P46990	P04449	P32969	P61353
P46990	P0CX38	P32969	P62899
P46990	P38061	P32969	P62910
P46990	P0C2H8	P32969	P61513
P46990	P0CX48	P32969	P05388
P53221	P0CX52	Q96L21	P62906
P53221	P26783	Q96L21	P62913
P53221	P38754	Q96L21	P30050
P53221	P05745	Q96L21	P61313
P53221	P05739	Q96L21	P18621
P53221	P26785	Q96L21	Q07020
P53221	P0CX28	Q96L21	Q02543
P53221	P02406	Q96L21	P84098
P53221	P0C2H7	Q96L21	P46778
P53221	Q02753	Q96L21	P35268
P53221	P05750	Q96L21	P62829
P53221	Q12690	Q96L21	P62750
P53221	P17076	Q96L21	P83731
P53221	P04449	Q96L21	P61353
P53221	P06367	Q96L21	P62888
P53221	P0CX38	Q96L21	P62899
P53221	P0C2H8	Q96L21	P61513
P53221	P0CX48	Q96L21	P05388
P0CX37	P26783	P27635	P62913
P0CX37	P38754	P27635	P30050
P0CX37	P33442	P27635	P50914
P0CX37	P26785	P27635	Q07020
P0CX37	P02406	P27635	P84098
P0CX37	P0C2H7	P27635	P46778
P0CX37	P05750	P27635	P62829
P0CX37	Q12690	P27635	P62750
P0CX37	P06367	P27635	P62888
P0CX37	P0CX38	P27635	P62899
P0CX52	P26783	P62906	P62913
P0CX52	P38754	P62906	P30050
P0CX52	P0CX35	P62906	P26373
P0CX52	P33442	P62906	P50914
P0CX52	P05745	P62906	P61313
P0CX52	P05739	P62906	P18621
P0CX52	P26785	P62906	Q07020
P0CX52	P0CX28	P62906	Q02543
P0CX52	P02406	P62906	P84098
P0CX52	P0C2H7	P62906	P46778
P0CX52	Q02753	P62906	P35268
P0CX52	P05750	P62906	P62829
P0CX52	Q12690	P62906	P62750
P0CX52	P17076	P62906	P83731
P0CX52	P06367	P62906	P62888
P0CX52	P0CX38	P62906	P62899
P0CX52	P38061	P62906	P62910
P0CX52	P0C2H8	P62906	P61513
P0CX52	P0CX48	P62906	P05388
P26783	P38754	P62913	P30050
P26783	P0CX35	P62913	P26373
P26783	P33442	P62913	P50914
P26783	P05745	P62913	P61313
P26783	P05739	P62913	P18621
P26783	P26785	P62913	Q07020
P26783	P0CX28	P62913	Q02543
P26783	P02406	P62913	P84098
P26783	P0C2H7	P62913	P46778
P26783	Q02753	P62913	P35268
P26783	P05750	P62913	P62829
P26783	Q12690	P62913	P62750
P26783	P17076	P62913	P83731
P26783	P06367	P62913	P62888
P26783	P0CX38	P62913	P62899
P26783	P0C2H8	P62913	P61513
P26783	P38701	P62913	P63173
P26783	P0CX48	P62913	P05388
P26783	P0CX32	P62913	P05386
P38754	P33442	P30050	P50914
P38754	P05745	P30050	P61313
P38754	P05739	P30050	P18621
P38754	P26785	P30050	Q07020
P38754	P0CX28	P30050	Q02543
P38754	P02406	P30050	P84098
P38754	P0C2H7	P30050	P46778
P38754	Q02753	P30050	P35268
P38754	P05750	P30050	P62829
P38754	Q12690	P30050	P62750
P38754	P17076	P30050	P83731
P38754	P06367	P30050	P62888
P38754	P0CX38	P30050	P62899
P38754	P38061	P30050	P62910
P38754	P0C2H8	P30050	P61513
P38754	P0CX32	P30050	P05386
P0CX35	P33442	P26373	P50914
P0CX35	P26785	P26373	Q07020
P0CX35	P02406	P26373	P84098
P0CX35	P0C2H7	P26373	P46778
P0CX35	P05750	P26373	P62829
P0CX35	Q12690	P26373	P62750
P0CX35	P17076	P26373	P83731
P0CX35	P0CX48	P26373	P05388
P33442	P05745	P50914	P61313
P33442	P05739	P50914	P18621
P33442	P26785	P50914	Q07020
P33442	P0CX28	P50914	Q02543
P33442	P02406	P50914	P84098
P33442	P0C2H7	P50914	P46778
P33442	Q02753	P50914	P35268
P33442	P05750	P50914	P62829
P33442	Q12690	P50914	P62750
P33442	P17076	P50914	P83731
P33442	P04449	P50914	P61353
P33442	P06367	P50914	P62888
P33442	P0CX38	P50914	P62899
P33442	P38061	P50914	P62910
P33442	P0CX48	P50914	P05388
P33442	P0CX40	P50914	P05387
P05745	P05739	P61313	P18621
P05745	P26785	P61313	Q07020
P05745	P0CX28	P61313	Q02543
P05745	P02406	P61313	P84098
P05745	P0C2H7	P61313	P46778
P05745	Q02753	P61313	P35268
P05745	P05750	P61313	P62829
P05745	Q12690	P61313	P62750
P05745	P17076	P61313	P83731
P05745	P06367	P61313	P62888
P05745	P0CX38	P61313	P62899
P05745	P38061	P61313	P62910
P05745	P0C2H8	P61313	P61513
P05745	P0CX48	P61313	P05388
P05739	P26785	P18621	Q07020
P05739	P0CX28	P18621	Q02543
P05739	P02406	P18621	P84098
P05739	P0C2H7	P18621	P46778
P05739	Q02753	P18621	P35268
P05739	P05750	P18621	P62829
P05739	Q12690	P18621	P62750
P05739	P17076	P18621	P83731
P05739	P0CX38	P18621	P62899
P05739	P38061	P18621	P62910
P05739	P0C2H8	P18621	P61513
P05739	P0CX48	P18621	P05388
P26785	P0CX28	Q07020	Q02543
P26785	P02406	Q07020	P84098
P26785	P0C2H7	Q07020	P46778
P26785	Q02753	Q07020	P35268
P26785	P05750	Q07020	P62829
P26785	Q12690	Q07020	P62750
P26785	P17076	Q07020	P83731
P26785	P04449	Q07020	P61353
P26785	P06367	Q07020	P62888
P26785	P0CX38	Q07020	P62899
P26785	P38061	Q07020	P62910
P26785	P0C2H8	Q07020	P61513
P26785	P0CX48	Q07020	P05388
P0CX28	P02406	Q02543	P84098
P0CX28	P0C2H7	Q02543	P46778
P0CX28	Q02753	Q02543	P35268
P0CX28	Q12690	Q02543	P62750
P0CX28	P17076	Q02543	P83731
P0CX28	P06367	Q02543	P62888
P0CX28	P0CX38	Q02543	P62899
P0CX28	P38061	Q02543	P62910
P0CX28	P0C2H8	Q02543	P61513
P02406	P0C2H7	P84098	P46778
P02406	Q02753	P84098	P35268
P02406	P05750	P84098	P62829
P02406	Q12690	P84098	P62750
P02406	P17076	P84098	P83731
P02406	P04449	P84098	P61353
P02406	P06367	P84098	P62888
P02406	P0CX38	P84098	P62899
P02406	P38061	P84098	P62910
P02406	P0C2H8	P84098	P61513
P02406	P0CX32	P84098	P05386
P0C2H7	Q02753	P46778	P35268
P0C2H7	P05750	P46778	P62829
P0C2H7	Q12690	P46778	P62750
P0C2H7	P17076	P46778	P83731
P0C2H7	P06367	P46778	P62888
P0C2H7	P0CX38	P46778	P62899
P0C2H7	P38061	P46778	P62910
P0C2H7	P0C2H8	P46778	P61513
P0C2H7	P38701	P46778	P63173
P0C2H7	P0CX48	P46778	P05388
Q02753	P05750	P35268	P62829
Q02753	Q12690	P35268	P62750
Q02753	P17076	P35268	P83731
Q02753	P06367	P35268	P62888
Q02753	P0CX38	P35268	P62899
Q02753	P0C2H8	P35268	P61513
P05750	Q12690	P62829	P62750
P05750	P17076	P62829	P83731
P05750	P06367	P62829	P62888
P05750	P0CX38	P62829	P62899
P05750	P0CX48	P62829	P05388
P05750	P0CX32	P62829	P05386
P05750	P0CX40	P62829	P05387
Q12690	P17076	P62750	P83731
Q12690	P06367	P62750	P62888
Q12690	P0CX38	P62750	P62899
Q12690	P38061	P62750	P62910
Q12690	P0C2H8	P62750	P61513
P17076	P0CX38	P83731	P62899
P17076	P0CX48	P83731	P05388
P04449	P06367	P61353	P62888
P04449	P0CX38	P61353	P62899
P06367	P0CX38	P62888	P62899
P06367	P0C2H8	P62888	P61513
P06367	P38701	P62888	P63173
P06367	P0CX48	P62888	P05388
P0CX38	P0C2H8	P62899	P61513
P0CX48	P0CX32	P05388	P05386
P0CX48	P0CX40	P05388	P05387
P0CX32	P0CX40	P05386	P05387

## Sheet: SC-HS-03010-proved
SC_uniprotIDA	SC_uniprotIDB	HS_uniprotIDA	HS_uniprotIDB
P14126	P26784	P15880	P61247
P14126	P0CX45	P15880	P62266
P14126	P04449	P15880	P61353
P10664	P04456	P23396	P62701
P10664	P0CX45	P23396	P62266
P26784	P05750	P61247	P62829
P04456	P0CX45	P62701	P62266
P0CX23	P0CX45	P62753	P62266
O14455	P0CX45	P46781	P62266
P0CX39	P04449	P46783	P61353
P0CX31	P0C2H8	P62280	P61513
P26786	P48164	P62277	P62979
P0CX54	P0CX45	P62263	P62266
P0CX54	P41805	P62263	P62847
Q02326	P0CX45	P62244	P62266
P05737	P0CX45	P62249	P62266
P05744	P0CX45	P62269	P62266
Q12213	P0CX45	P60866	P62266
Q12213	P0CX43	P60866	Q71UM5
P0CX45	P41805	P62266	P62847
P0CX45	P0CX24	P62266	P62851
P0CX45	P05740	P62266	P62854
P0CX45	Q3E757	P62266	P08865
P0CX45	P29453	P62266	Q02878
P0CX45	P05748	P62266	P18124
P0CX45	P26785	P62266	Q07020
P0CX45	P02406	P62266	P84098
P0CX45	P05750	P62266	P62829
P0CX45	Q12690	P62266	P62750
P0CX45	P04449	P62266	P61353
P41805	P0CX43	P62847	Q71UM5
P41805	P29453	P62847	Q02878
P41805	P17076	P62847	P83731
P26785	P05750	Q07020	P62829

## Sheet: MM-HS-05200-HS
UniprotID_A	UniProtName_A	GeneName_A	UniprotID_B	UniProtName_B	GeneName_B	Experiments	Methods	Publications	3DStructures	CurationEvents
P01100	FOS_HUMAN	FOS	P01100	FOS_HUMAN	FOS	3	3	3	0	4
P01100	FOS_HUMAN	FOS	P84022	SMAD3_HUMAN	SMAD3	4	4	2	0	4
P06756	ITAV_HUMAN	ITGAV	P25116	PAR1_HUMAN	F2R	1	1	1	0	1
P06756	ITAV_HUMAN	ITGAV	P22681	CBL_HUMAN	CBL	1	1	1	0	1
P07900	HS90A_HUMAN	HSP90AA1	P07900	HS90A_HUMAN	HSP90AA1	8	7	6	0	8
P07900	HS90A_HUMAN	HSP90AA1	Q9Y6K9	NEMO_HUMAN	IKBKG	5	3	4	0	7
P07900	HS90A_HUMAN	HSP90AA1	P07949	RET_HUMAN	RET	1	1	1	0	1
P07949	RET_HUMAN	RET	Q9Y6K9	NEMO_HUMAN	IKBKG	2	2	1	0	2
P07949	RET_HUMAN	RET	P07949	RET_HUMAN	RET	2	2	2	0	2
P12830	CADH1_HUMAN	CDH1	P07900	HS90A_HUMAN	HSP90AA1	3	3	1	0	3
P12830	CADH1_HUMAN	CDH1	P12830	CADH1_HUMAN	CDH1	5	5	3	0	5
P22681	CBL_HUMAN	CBL	P07949	RET_HUMAN	RET	8	5	2	0	13
P22681	CBL_HUMAN	CBL	P42336	PK3CA_HUMAN	PIK3CA	4	2	3	0	6
P22681	CBL_HUMAN	CBL	P22681	CBL_HUMAN	CBL	14	7	11	0	14
P22681	CBL_HUMAN	CBL	Q92569	P55G_HUMAN	PIK3R3	5	5	2	0	7
P22681	CBL_HUMAN	CBL	P84022	SMAD3_HUMAN	SMAD3	1	1	1	0	2
P25116	PAR1_HUMAN	F2R	P50148	GNAQ_HUMAN	GNAQ	1	1	1	0	1
P29590	PML_HUMAN	PML	P29590	PML_HUMAN	PML	11	6	10	0	11
P29590	PML_HUMAN	PML	P84022	SMAD3_HUMAN	SMAD3	2	2	1	0	2
P29590	PML_HUMAN	PML	P01100	FOS_HUMAN	FOS	1	1	1	0	1
P42336	PK3CA_HUMAN	PIK3CA	P42336	PK3CA_HUMAN	PIK3CA	2	2	1	0	3
P42336	PK3CA_HUMAN	PIK3CA	P84022	SMAD3_HUMAN	SMAD3	1	1	1	0	1
P50148	GNAQ_HUMAN	GNAQ	P42336	PK3CA_HUMAN	PIK3CA	2	2	1	0	2
P50148	GNAQ_HUMAN	GNAQ	P50148	GNAQ_HUMAN	GNAQ	1	1	1	0	1
P61586	RHOA_HUMAN	RHOA	P61586	RHOA_HUMAN	RHOA	2	2	2	1	2
P84022	SMAD3_HUMAN	SMAD3	P84022	SMAD3_HUMAN	SMAD3	9	8	7	0	9
Q03113	GNA12_HUMAN	GNA12	P25116	PAR1_HUMAN	F2R	2	2	1	0	2
Q03113	GNA12_HUMAN	GNA12	P12830	CADH1_HUMAN	CDH1	2	2	1	0	2
Q03113	GNA12_HUMAN	GNA12	Q03113	GNA12_HUMAN	GNA12	1	1	1	0	1
Q03113	GNA12_HUMAN	GNA12	P07900	HS90A_HUMAN	HSP90AA1	3	3	2	0	3
Q92569	P55G_HUMAN	PIK3R3	P42336	PK3CA_HUMAN	PIK3CA	7	5	6	0	9
Q9NS23	RASF1_HUMAN	RASSF1	Q9NS23	RASF1_HUMAN	RASSF1	5	5	3	0	6
Q9NS23	RASF1_HUMAN	RASSF1	P61586	RHOA_HUMAN	RHOA	2	2	1	0	4
Q9Y6K9	NEMO_HUMAN	IKBKG	Q9Y6K9	NEMO_HUMAN	IKBKG	17	7	12	2	18
Q9Y6K9	NEMO_HUMAN	IKBKG	P07900	HS90A_HUMAN	HSP90AA1	1	1	1	0	1
Q9Y6K9	NEMO_HUMAN	IKBKG	P61586	RHOA_HUMAN	RHOA	1	1	1	0	1

## Sheet: MM-HS-05200-MM
UniprotID_A	UniProtName_A	GeneName_A	UniprotID_B	UniProtName_B	GeneName_B	Experiments	Methods	Publications	3DStructures	CurationEvents
O88712	CTBP1_MOUSE	Ctbp1	P70288	HDAC2_MOUSE	Hdac2	1	1	1	0	1
P63085	MK01_MOUSE	Mapk1	P63085	MK01_MOUSE	Mapk1	3	3	1	0	3
Q04207	TF65_MOUSE	Rela	Q04207	TF65_MOUSE	Rela	1	1	1	2	1
Q04207	TF65_MOUSE	Rela	Q6GQV9	Q6GQV9_MOUSE	Crebbp	2	2	1	0	3
Q3UQ17	Q3UQ17_MOUSE	Zbtb16	Q3UQ17	Q3UQ17_MOUSE	Zbtb16	2	2	2	0	2
Q60838	DVL2_MOUSE	Dvl2	Q60838	DVL2_MOUSE	Dvl2	2	2	1	0	2
Q61221	HIF1A_MOUSE	Hif1a	Q91UZ4	EGLN3_MOUSE	Egln3	1	1	1	0	1
Q6GQV9	Q6GQV9_MOUSE	Crebbp	Q08874	MITF_MOUSE	Mitf	3	3	1	0	3
Q9Z0P7	SUFU_MOUSE	Sufu	Q9Z0P7	SUFU_MOUSE	Sufu	1	1	1	0	1
Q9Z1E3	IKBA_MOUSE	Nfkbia	Q04207	TF65_MOUSE	Rela	11	4	10	0	13

## Sheet: MM-HS-05200
MM_uniprotIDA	MM_uniprotIDB	HS_uniprotIDA	HS_uniprotIDB
Q9Z1E3	Q04207	P25116	P50148
Q6GQV9	Q04207	P42336	P50148
Q6GQV9	Q08874	P42336	P84022

## Sheet: MM-HS-05200-proved
MM_uniprotIDA	MM_uniprotIDB	HS_uniprotIDA	HS_uniprotIDB
Q9Z1E3	Q04207	P25116	P50148
Q6GQV9	Q04207	P42336	P50148
Q6GQV9	Q08874	P42336	P84022

## Sheet: DM-HS-03040-HS
UniprotID_A	UniProtName_A	GeneName_A	UniprotID_B	UniProtName_B	GeneName_B	Experiments	Methods	Publications	3DStructures	CurationEvents
P62304	RUXE_HUMAN	SNRPE	P62308	RUXG_HUMAN	SNRPG	5	5	3	1	7
P62304	RUXE_HUMAN	SNRPE	P62304	RUXE_HUMAN	SNRPE	1	1	1	0	2
P62318	SMD3_HUMAN	SNRPD3	P62308	RUXG_HUMAN	SNRPG	2	2	2	0	4
P62318	SMD3_HUMAN	SNRPD3	P62304	RUXE_HUMAN	SNRPE	3	3	3	0	4

## Sheet: DM-HS-03040-DM
UniprotID_A	UniProtName_A	GeneName_A	UniprotID_B	UniProtName_B	GeneName_B	Experiments	Methods	Publications	3DStructures	CurationEvents
Q9VTW6	Q9VTW6_DROME	CG10418	Q8IMX8	Q8IMX8_DROME	LSm3	1	1	1	0	1
Q9W087	Q9W087_DROME	CG2021	Q9VTW6	Q9VTW6_DROME	CG10418	2	2	2	0	3
Q9W087	Q9W087_DROME	CG2021	Q8IMX8	Q8IMX8_DROME	LSm3	1	1	1	0	1

[truncated: 2 more sheets: DM-HS-03040, DM-HS-03040-proved]
