# Supplementary material for: Discovering large conserved functional components in global network alignment by graph matching
Source: BMC Genomics. 2018 Sep 24;19(Suppl 7):670. doi: 10.1186/s12864-018-5027-9 (PMC6157291; doi:10.1186/s12864-018-5027-9)
Supplement: Supplementary file 5 — The results produced by HubAlign. Each pathway pair has four sheets to describe alignment results. The former two sheets represent retrieving results of two species by APID dataserver [38] respectively. The third sheet is direct alignment results of HubAlign. The forth sheet is the final conserved interactions of the pathway pair. (XLS 59 kb) [file 12864_2018_5027_MOESM5_ESM.xls]

## Sheet: SC-HS-03010-HS
UniprotID_A	UniProtName_A	GeneName_A	UniprotID_B	UniProtName_B	GeneName_B	Experiments	Methods	Publications	3DStructures	CurationEvents
P05386	RLA1_HUMAN	RPLP1	P05386	RLA1_HUMAN	RPLP1	1	1	1	0	2
P05386	RLA1_HUMAN	RPLP1	P62841	RS15_HUMAN	RPS15	1	1	1	0	1
P05386	RLA1_HUMAN	RPLP1	P62277	RS13_HUMAN	RPS13	2	1	2	0	2
P05386	RLA1_HUMAN	RPLP1	P08865	RSSA_HUMAN	RPSA	2	1	2	0	2
P05386	RLA1_HUMAN	RPLP1	P62081	RS7_HUMAN	RPS7	2	1	2	0	2
P05386	RLA1_HUMAN	RPLP1	P62701	RS4X_HUMAN	RPS4X	2	1	2	0	2
P05386	RLA1_HUMAN	RPLP1	P62280	RS11_HUMAN	RPS11	1	1	1	0	1
P05386	RLA1_HUMAN	RPLP1	P62241	RS8_HUMAN	RPS8	2	1	2	0	2
P05386	RLA1_HUMAN	RPLP1	P46782	RS5_HUMAN	RPS5	2	1	2	0	2
P05386	RLA1_HUMAN	RPLP1	P62854	RS26_HUMAN	RPS26	2	1	2	0	3
P05386	RLA1_HUMAN	RPLP1	P62266	RS23_HUMAN	RPS23	2	1	2	0	2
P05386	RLA1_HUMAN	RPLP1	P08708	RS17_HUMAN	RPS17	1	1	1	0	1
P05386	RLA1_HUMAN	RPLP1	P39019	RS19_HUMAN	RPS19	2	1	2	0	2
P05386	RLA1_HUMAN	RPLP1	P46783	RS10_HUMAN	RPS10	2	1	2	0	2
P05386	RLA1_HUMAN	RPLP1	P62851	RS25_HUMAN	RPS25	2	1	2	0	2
P05386	RLA1_HUMAN	RPLP1	P63220	RS21_HUMAN	RPS21	1	1	1	0	1
P05386	RLA1_HUMAN	RPLP1	P62979	RS27A_HUMAN	RPS27A	1	1	1	0	1
P05386	RLA1_HUMAN	RPLP1	P84098	RL19_HUMAN	RPL19	2	1	2	0	2
P05386	RLA1_HUMAN	RPLP1	P62906	RL10A_HUMAN	RPL10A	1	1	1	0	1
P05386	RLA1_HUMAN	RPLP1	P50914	RL14_HUMAN	RPL14	1	1	1	0	1
P05386	RLA1_HUMAN	RPLP1	Q07020	RL18_HUMAN	RPL18	1	1	1	0	1
P05386	RLA1_HUMAN	RPLP1	P46776	RL27A_HUMAN	RPL27A	1	1	1	0	1
P05386	RLA1_HUMAN	RPLP1	P62888	RL30_HUMAN	RPL30	1	1	1	0	1
P05386	RLA1_HUMAN	RPLP1	P61513	RL37A_HUMAN	RPL37A	1	1	1	0	1
P05386	RLA1_HUMAN	RPLP1	P62263	RS14_HUMAN	RPS14	1	1	1	0	1
P05386	RLA1_HUMAN	RPLP1	P62269	RS18_HUMAN	RPS18	1	1	1	0	1
P05387	RLA2_HUMAN	RPLP2	P05386	RLA1_HUMAN	RPLP1	5	4	4	0	7
P05387	RLA2_HUMAN	RPLP2	P05387	RLA2_HUMAN	RPLP2	1	1	1	0	2
P05387	RLA2_HUMAN	RPLP2	P62280	RS11_HUMAN	RPS11	2	1	2	0	2
P05387	RLA2_HUMAN	RPLP2	P08708	RS17_HUMAN	RPS17	1	1	1	0	1
P05387	RLA2_HUMAN	RPLP2	P62851	RS25_HUMAN	RPS25	2	1	2	0	2
P05387	RLA2_HUMAN	RPLP2	P62854	RS26_HUMAN	RPS26	2	1	2	0	3
P05387	RLA2_HUMAN	RPLP2	P62241	RS8_HUMAN	RPS8	2	1	2	0	2
P05387	RLA2_HUMAN	RPLP2	P62081	RS7_HUMAN	RPS7	2	1	2	0	2
P05387	RLA2_HUMAN	RPLP2	P62266	RS23_HUMAN	RPS23	2	1	2	0	2
P05387	RLA2_HUMAN	RPLP2	P62701	RS4X_HUMAN	RPS4X	2	1	2	0	2
P05387	RLA2_HUMAN	RPLP2	P62277	RS13_HUMAN	RPS13	2	1	2	0	2
P05387	RLA2_HUMAN	RPLP2	P46782	RS5_HUMAN	RPS5	2	1	2	0	2
P05387	RLA2_HUMAN	RPLP2	P62841	RS15_HUMAN	RPS15	1	1	1	0	1
P05387	RLA2_HUMAN	RPLP2	P08865	RSSA_HUMAN	RPSA	2	1	2	0	2
P05387	RLA2_HUMAN	RPLP2	P62857	RS28_HUMAN	RPS28	1	1	1	0	1
P05387	RLA2_HUMAN	RPLP2	P62263	RS14_HUMAN	RPS14	2	1	2	0	2
P05387	RLA2_HUMAN	RPLP2	P60866	RS20_HUMAN	RPS20	2	1	2	0	2
P05387	RLA2_HUMAN	RPLP2	P63220	RS21_HUMAN	RPS21	1	1	1	0	1
P05387	RLA2_HUMAN	RPLP2	Q71UM5	RS27L_HUMAN	RPS27L	1	1	1	0	1
P05387	RLA2_HUMAN	RPLP2	P62906	RL10A_HUMAN	RPL10A	1	1	1	0	1
P05387	RLA2_HUMAN	RPLP2	P30050	RL12_HUMAN	RPL12	1	1	1	0	1
P05387	RLA2_HUMAN	RPLP2	P61313	RL15_HUMAN	RPL15	1	1	1	0	1
P05387	RLA2_HUMAN	RPLP2	Q02543	RL18A_HUMAN	RPL18A	1	1	1	0	1
P05387	RLA2_HUMAN	RPLP2	P62750	RL23A_HUMAN	RPL23A	1	1	1	0	1
P05387	RLA2_HUMAN	RPLP2	P46776	RL27A_HUMAN	RPL27A	1	1	1	0	1
P05387	RLA2_HUMAN	RPLP2	P62899	RL31_HUMAN	RPL31	1	1	1	0	1
P05387	RLA2_HUMAN	RPLP2	P61513	RL37A_HUMAN	RPL37A	2	2	2	0	2
P05387	RLA2_HUMAN	RPLP2	P18124	RL7_HUMAN	RPL7	1	1	1	0	1
P05387	RLA2_HUMAN	RPLP2	P32969	RL9_HUMAN	RPL9P9	1	1	1	0	1
P05387	RLA2_HUMAN	RPLP2	P62269	RS18_HUMAN	RPS18	1	1	1	0	1
P05387	RLA2_HUMAN	RPLP2	P39019	RS19_HUMAN	RPS19	1	1	1	0	1
P05388	RLA0_HUMAN	RPLP0	P05387	RLA2_HUMAN	RPLP2	3	2	3	0	4
P05388	RLA0_HUMAN	RPLP0	P05386	RLA1_HUMAN	RPLP1	4	2	4	0	5
P05388	RLA0_HUMAN	RPLP0	P62701	RS4X_HUMAN	RPS4X	2	1	2	0	2
P05388	RLA0_HUMAN	RPLP0	P08865	RSSA_HUMAN	RPSA	2	1	2	0	2
P05388	RLA0_HUMAN	RPLP0	P62266	RS23_HUMAN	RPS23	2	1	2	0	2
P05388	RLA0_HUMAN	RPLP0	P62277	RS13_HUMAN	RPS13	2	1	2	0	2
P05388	RLA0_HUMAN	RPLP0	P62241	RS8_HUMAN	RPS8	2	1	2	0	2
P05388	RLA0_HUMAN	RPLP0	P62854	RS26_HUMAN	RPS26	2	1	2	0	3
P05388	RLA0_HUMAN	RPLP0	P62280	RS11_HUMAN	RPS11	2	1	2	0	2
P05388	RLA0_HUMAN	RPLP0	P62263	RS14_HUMAN	RPS14	2	1	2	0	2
P05388	RLA0_HUMAN	RPLP0	P46782	RS5_HUMAN	RPS5	2	1	2	0	2
P05388	RLA0_HUMAN	RPLP0	P62851	RS25_HUMAN	RPS25	2	1	2	0	2
P05388	RLA0_HUMAN	RPLP0	P46783	RS10_HUMAN	RPS10	2	1	2	0	2
P05388	RLA0_HUMAN	RPLP0	P60866	RS20_HUMAN	RPS20	2	1	2	0	2
P05388	RLA0_HUMAN	RPLP0	P62979	RS27A_HUMAN	RPS27A	1	1	1	0	1
P05388	RLA0_HUMAN	RPLP0	P63220	RS21_HUMAN	RPS21	1	1	1	0	1
P05388	RLA0_HUMAN	RPLP0	P83731	RL24_HUMAN	RPL24	2	1	2	0	2
P05388	RLA0_HUMAN	RPLP0	P30050	RL12_HUMAN	RPL12	1	1	1	0	1
P05388	RLA0_HUMAN	RPLP0	P61353	RL27_HUMAN	RPL27	1	1	1	0	1
P05388	RLA0_HUMAN	RPLP0	P46776	RL27A_HUMAN	RPL27A	1	1	1	0	1
P05388	RLA0_HUMAN	RPLP0	P46779	RL28_HUMAN	RPL28	2	2	2	0	2
P05388	RLA0_HUMAN	RPLP0	P42766	RL35_HUMAN	RPL35	1	1	1	0	1
P05388	RLA0_HUMAN	RPLP0	P61513	RL37A_HUMAN	RPL37A	2	2	2	0	2
P05388	RLA0_HUMAN	RPLP0	P25398	RS12_HUMAN	RPS12	1	1	1	0	1
P05388	RLA0_HUMAN	RPLP0	P62841	RS15_HUMAN	RPS15	1	1	1	0	1
P05388	RLA0_HUMAN	RPLP0	P62269	RS18_HUMAN	RPS18	1	1	1	0	1
P05388	RLA0_HUMAN	RPLP0	P39019	RS19_HUMAN	RPS19	1	1	1	0	1
P05388	RLA0_HUMAN	RPLP0	P42677	RS27_HUMAN	RPS27	1	1	1	0	1
P05388	RLA0_HUMAN	RPLP0	P62081	RS7_HUMAN	RPS7	1	1	1	0	1
P05388	RLA0_HUMAN	RPLP0	P46781	RS9_HUMAN	RPS9	1	1	1	0	1
P08708	RS17_HUMAN	RPS17	P08865	RSSA_HUMAN	RPSA	2	2	2	0	3
P08708	RS17_HUMAN	RPS17	P62266	RS23_HUMAN	RPS23	2	1	2	0	2
P08708	RS17_HUMAN	RPS17	P62854	RS26_HUMAN	RPS26	2	1	2	0	3
P08708	RS17_HUMAN	RPS17	P62857	RS28_HUMAN	RPS28	1	1	1	0	1
P08708	RS17_HUMAN	RPS17	P46781	RS9_HUMAN	RPS9	2	1	2	0	2
P08708	RS17_HUMAN	RPS17	P62241	RS8_HUMAN	RPS8	1	1	1	0	1
P08708	RS17_HUMAN	RPS17	P62081	RS7_HUMAN	RPS7	1	1	1	0	1
P08708	RS17_HUMAN	RPS17	P62851	RS25_HUMAN	RPS25	2	1	2	0	2
P08708	RS17_HUMAN	RPS17	P63220	RS21_HUMAN	RPS21	1	1	1	0	1
P08708	RS17_HUMAN	RPS17	P62273	RS29_HUMAN	RPS29	2	1	2	0	2
P08708	RS17_HUMAN	RPS17	P62750	RL23A_HUMAN	RPL23A	1	1	1	0	1
P08708	RS17_HUMAN	RPS17	P05388	RLA0_HUMAN	RPLP0	1	1	1	0	1
P08865	RSSA_HUMAN	RPSA	P63220	RS21_HUMAN	RPS21	7	5	5	0	8
P08865	RSSA_HUMAN	RPSA	P63173	RL38_HUMAN	RPL38	1	1	1	0	1
P08865	RSSA_HUMAN	RPSA	P42677	RS27_HUMAN	RPS27	1	1	1	0	1
P18124	RL7_HUMAN	RPL7	P18124	RL7_HUMAN	RPL7	1	1	1	0	1
P18124	RL7_HUMAN	RPL7	P62701	RS4X_HUMAN	RPS4X	2	1	2	0	2
P18124	RL7_HUMAN	RPL7	P08865	RSSA_HUMAN	RPSA	2	1	2	0	2
P18124	RL7_HUMAN	RPL7	P05388	RLA0_HUMAN	RPLP0	2	1	2	0	2
P18124	RL7_HUMAN	RPL7	P32969	RL9_HUMAN	RPL9P9	2	1	2	0	2
P18124	RL7_HUMAN	RPL7	P62277	RS13_HUMAN	RPS13	2	1	2	0	2
P18124	RL7_HUMAN	RPL7	P62263	RS14_HUMAN	RPS14	2	1	2	0	2
P18124	RL7_HUMAN	RPL7	P62841	RS15_HUMAN	RPS15	2	1	2	0	2
P18124	RL7_HUMAN	RPL7	P39019	RS19_HUMAN	RPS19	2	1	2	0	2
P18124	RL7_HUMAN	RPL7	P62266	RS23_HUMAN	RPS23	2	1	2	0	2
P18124	RL7_HUMAN	RPL7	P62854	RS26_HUMAN	RPS26	2	1	2	0	3
P18124	RL7_HUMAN	RPL7	P62081	RS7_HUMAN	RPS7	2	1	2	0	2
P18124	RL7_HUMAN	RPL7	P62241	RS8_HUMAN	RPS8	2	1	2	0	2
P18124	RL7_HUMAN	RPL7	P62917	RL8_HUMAN	RPL8	2	1	2	0	2
P18124	RL7_HUMAN	RPL7	P62280	RS11_HUMAN	RPS11	2	1	2	0	2
P18124	RL7_HUMAN	RPL7	P46782	RS5_HUMAN	RPS5	2	1	2	0	2
P18124	RL7_HUMAN	RPL7	P60866	RS20_HUMAN	RPS20	2	1	2	0	2
P18124	RL7_HUMAN	RPL7	P25398	RS12_HUMAN	RPS12	2	1	2	0	2
P18124	RL7_HUMAN	RPL7	P62857	RS28_HUMAN	RPS28	1	1	1	0	1
P18124	RL7_HUMAN	RPL7	P62851	RS25_HUMAN	RPS25	2	1	2	0	2
P18124	RL7_HUMAN	RPL7	P63220	RS21_HUMAN	RPS21	1	1	1	0	1
P18124	RL7_HUMAN	RPL7	P62273	RS29_HUMAN	RPS29	1	1	1	0	1
P18124	RL7_HUMAN	RPL7	Q71UM5	RS27L_HUMAN	RPS27L	1	1	1	0	1
P18124	RL7_HUMAN	RPL7	P46779	RL28_HUMAN	RPL28	1	1	1	0	1
P18124	RL7_HUMAN	RPL7	P05386	RLA1_HUMAN	RPLP1	1	1	1	0	1
P18124	RL7_HUMAN	RPL7	P62269	RS18_HUMAN	RPS18	1	1	1	0	1
P18124	RL7_HUMAN	RPL7	P42677	RS27_HUMAN	RPS27	1	1	1	0	1
P18621	RL17_HUMAN	RPL17	P46778	RL21_HUMAN	RPL21	2	1	2	0	2
P18621	RL17_HUMAN	RPL17	P36578	RL4_HUMAN	RPL4	2	1	2	0	2
P18621	RL17_HUMAN	RPL17	P62424	RL7A_HUMAN	RPL7A	1	1	1	0	1
P18621	RL17_HUMAN	RPL17	P18124	RL7_HUMAN	RPL7	2	1	2	0	2
P18621	RL17_HUMAN	RPL17	P05388	RLA0_HUMAN	RPLP0	1	1	1	0	1
P18621	RL17_HUMAN	RPL17	Q02543	RL18A_HUMAN	RPL18A	1	1	1	0	1
P18621	RL17_HUMAN	RPL17	Q07020	RL18_HUMAN	RPL18	2	1	2	0	2
P18621	RL17_HUMAN	RPL17	P84098	RL19_HUMAN	RPL19	2	1	2	0	2
P18621	RL17_HUMAN	RPL17	P83731	RL24_HUMAN	RPL24	2	1	2	0	2
P18621	RL17_HUMAN	RPL17	P62899	RL31_HUMAN	RPL31	1	1	1	0	1
P18621	RL17_HUMAN	RPL17	P61513	RL37A_HUMAN	RPL37A	1	1	1	0	1
P18621	RL17_HUMAN	RPL17	P39023	RL3_HUMAN	RPL3	2	1	2	0	2
P18621	RL17_HUMAN	RPL17	P62917	RL8_HUMAN	RPL8	2	1	2	0	2
P18621	RL17_HUMAN	RPL17	P32969	RL9_HUMAN	RPL9P9	2	1	2	0	2
P18621	RL17_HUMAN	RPL17	P62280	RS11_HUMAN	RPS11	2	1	2	0	2
P18621	RL17_HUMAN	RPL17	P62277	RS13_HUMAN	RPS13	2	1	2	0	2
P18621	RL17_HUMAN	RPL17	P39019	RS19_HUMAN	RPS19	1	1	1	0	1
P18621	RL17_HUMAN	RPL17	P60866	RS20_HUMAN	RPS20	2	1	2	0	2
P18621	RL17_HUMAN	RPL17	P62266	RS23_HUMAN	RPS23	2	1	2	0	2
P18621	RL17_HUMAN	RPL17	P62851	RS25_HUMAN	RPS25	1	1	1	0	1
P18621	RL17_HUMAN	RPL17	P62854	RS26_HUMAN	RPS26	1	1	1	0	1
P18621	RL17_HUMAN	RPL17	P62857	RS28_HUMAN	RPS28	1	1	1	0	1
P18621	RL17_HUMAN	RPL17	P62701	RS4X_HUMAN	RPS4X	2	1	2	0	2
P18621	RL17_HUMAN	RPL17	P46782	RS5_HUMAN	RPS5	2	1	2	0	2
P18621	RL17_HUMAN	RPL17	P62241	RS8_HUMAN	RPS8	2	1	2	0	2
P18621	RL17_HUMAN	RPL17	P08865	RSSA_HUMAN	RPSA	1	1	1	0	1
P18621	RL17_HUMAN	RPL17	P62750	RL23A_HUMAN	RPL23A	2	1	2	0	2
P18621	RL17_HUMAN	RPL17	P62829	RL23_HUMAN	RPL23	2	1	2	0	2
P18621	RL17_HUMAN	RPL17	P62979	RS27A_HUMAN	RPS27A	1	1	1	0	1
P18621	RL17_HUMAN	RPL17	P63220	RS21_HUMAN	RPS21	1	1	1	0	1
P18621	RL17_HUMAN	RPL17	P25398	RS12_HUMAN	RPS12	1	1	1	0	1
P18621	RL17_HUMAN	RPL17	P35268	RL22_HUMAN	RPL22	1	1	1	0	1
P18621	RL17_HUMAN	RPL17	P63173	RL38_HUMAN	RPL38	1	1	1	0	1
P18621	RL17_HUMAN	RPL17	Q71UM5	RS27L_HUMAN	RPS27L	1	1	1	0	1
P18621	RL17_HUMAN	RPL17	Q9Y2R9	RT07_HUMAN	MRPS7	1	1	1	0	1
P18621	RL17_HUMAN	RPL17	P62841	RS15_HUMAN	RPS15	1	1	1	0	1
P18621	RL17_HUMAN	RPL17	P62269	RS18_HUMAN	RPS18	1	1	1	0	1
P25398	RS12_HUMAN	RPS12	P62266	RS23_HUMAN	RPS23	3	1	3	0	3
P25398	RS12_HUMAN	RPS12	P39019	RS19_HUMAN	RPS19	3	1	3	0	3
P25398	RS12_HUMAN	RPS12	P62854	RS26_HUMAN	RPS26	3	1	3	0	4
P25398	RS12_HUMAN	RPS12	P62241	RS8_HUMAN	RPS8	3	1	3	0	3
P25398	RS12_HUMAN	RPS12	P62277	RS13_HUMAN	RPS13	3	1	3	0	3
P25398	RS12_HUMAN	RPS12	P62857	RS28_HUMAN	RPS28	2	1	2	0	2
P25398	RS12_HUMAN	RPS12	P46782	RS5_HUMAN	RPS5	3	1	3	0	3
P25398	RS12_HUMAN	RPS12	P63220	RS21_HUMAN	RPS21	1	1	1	0	1
P25398	RS12_HUMAN	RPS12	P62979	RS27A_HUMAN	RPS27A	1	1	1	0	1
P25398	RS12_HUMAN	RPS12	Q71UM5	RS27L_HUMAN	RPS27L	1	1	1	0	1
P25398	RS12_HUMAN	RPS12	P08865	RSSA_HUMAN	RPSA	2	1	2	0	2
P25398	RS12_HUMAN	RPS12	P62263	RS14_HUMAN	RPS14	2	1	2	0	2
P25398	RS12_HUMAN	RPS12	P42677	RS27_HUMAN	RPS27	1	1	1	0	1
P25398	RS12_HUMAN	RPS12	P26373	RL13_HUMAN	RPL13	1	1	1	0	1
P25398	RS12_HUMAN	RPS12	P35268	RL22_HUMAN	RPL22	1	1	1	0	1
P25398	RS12_HUMAN	RPS12	P61353	RL27_HUMAN	RPL27	1	1	1	0	1
P25398	RS12_HUMAN	RPS12	P46776	RL27A_HUMAN	RPL27A	1	1	1	0	1
P25398	RS12_HUMAN	RPS12	P62888	RL30_HUMAN	RPL30	1	1	1	0	1
P26373	RL13_HUMAN	RPL13	P62851	RS25_HUMAN	RPS25	2	1	2	0	2
P26373	RL13_HUMAN	RPL13	P50914	RL14_HUMAN	RPL14	2	1	2	0	2
P26373	RL13_HUMAN	RPL13	P61313	RL15_HUMAN	RPL15	4	2	4	0	4
P26373	RL13_HUMAN	RPL13	Q07020	RL18_HUMAN	RPL18	3	1	3	0	3
P26373	RL13_HUMAN	RPL13	P84098	RL19_HUMAN	RPL19	3	1	3	0	3
P26373	RL13_HUMAN	RPL13	P46778	RL21_HUMAN	RPL21	3	1	3	0	3
P26373	RL13_HUMAN	RPL13	P62829	RL23_HUMAN	RPL23	2	1	2	0	2
P26373	RL13_HUMAN	RPL13	P83731	RL24_HUMAN	RPL24	3	1	3	0	3
P26373	RL13_HUMAN	RPL13	P46776	RL27A_HUMAN	RPL27A	2	1	2	0	2
P26373	RL13_HUMAN	RPL13	P61513	RL37A_HUMAN	RPL37A	3	2	3	0	3
P26373	RL13_HUMAN	RPL13	P36578	RL4_HUMAN	RPL4	2	1	2	0	2
P26373	RL13_HUMAN	RPL13	P62424	RL7A_HUMAN	RPL7A	3	1	3	0	3
P26373	RL13_HUMAN	RPL13	P62266	RS23_HUMAN	RPS23	2	1	2	0	2
P26373	RL13_HUMAN	RPL13	P62701	RS4X_HUMAN	RPS4X	2	1	2	0	2
P26373	RL13_HUMAN	RPL13	P62241	RS8_HUMAN	RPS8	2	1	2	0	2
P26373	RL13_HUMAN	RPL13	P08865	RSSA_HUMAN	RPSA	1	1	1	0	1
P26373	RL13_HUMAN	RPL13	P62750	RL23A_HUMAN	RPL23A	3	1	3	0	3
P26373	RL13_HUMAN	RPL13	P62857	RS28_HUMAN	RPS28	1	1	1	0	1
P26373	RL13_HUMAN	RPL13	P18124	RL7_HUMAN	RPL7	2	1	2	0	2
P26373	RL13_HUMAN	RPL13	P35268	RL22_HUMAN	RPL22	2	1	2	0	2
P26373	RL13_HUMAN	RPL13	P60866	RS20_HUMAN	RPS20	2	1	2	0	2
P26373	RL13_HUMAN	RPL13	P62888	RL30_HUMAN	RPL30	3	2	3	0	3
P26373	RL13_HUMAN	RPL13	P05388	RLA0_HUMAN	RPLP0	3	1	3	0	3
P26373	RL13_HUMAN	RPL13	P62081	RS7_HUMAN	RPS7	2	1	2	0	2
P26373	RL13_HUMAN	RPL13	P62277	RS13_HUMAN	RPS13	2	1	2	0	2
P26373	RL13_HUMAN	RPL13	P18621	RL17_HUMAN	RPL17	1	1	1	0	1
P26373	RL13_HUMAN	RPL13	P63220	RS21_HUMAN	RPS21	1	1	1	0	1
P26373	RL13_HUMAN	RPL13	Q71UM5	RS27L_HUMAN	RPS27L	1	1	1	0	1
P26373	RL13_HUMAN	RPL13	P61353	RL27_HUMAN	RPL27	1	1	1	0	1
P26373	RL13_HUMAN	RPL13	P46779	RL28_HUMAN	RPL28	1	1	1	0	1
P26373	RL13_HUMAN	RPL13	P32969	RL9_HUMAN	RPL9P9	1	1	1	0	1
P26373	RL13_HUMAN	RPL13	P05386	RLA1_HUMAN	RPLP1	1	1	1	0	1
P26373	RL13_HUMAN	RPL13	P62263	RS14_HUMAN	RPS14	1	1	1	0	1
P26373	RL13_HUMAN	RPL13	P62841	RS15_HUMAN	RPS15	1	1	1	0	1
P26373	RL13_HUMAN	RPL13	P62269	RS18_HUMAN	RPS18	1	1	1	0	1
P26373	RL13_HUMAN	RPL13	P62854	RS26_HUMAN	RPS26	1	1	1	0	2
P26373	RL13_HUMAN	RPL13	P42677	RS27_HUMAN	RPS27	1	1	1	0	1
P26373	RL13_HUMAN	RPL13	P46782	RS5_HUMAN	RPS5	1	1	1	0	1
P30050	RL12_HUMAN	RPL12	P26373	RL13_HUMAN	RPL13	2	1	2	0	2
P30050	RL12_HUMAN	RPL12	P62851	RS25_HUMAN	RPS25	2	1	2	0	2
P30050	RL12_HUMAN	RPL12	P50914	RL14_HUMAN	RPL14	2	1	2	0	2
P30050	RL12_HUMAN	RPL12	P61313	RL15_HUMAN	RPL15	2	1	2	0	2
P30050	RL12_HUMAN	RPL12	Q02543	RL18A_HUMAN	RPL18A	2	1	2	0	2
P30050	RL12_HUMAN	RPL12	Q07020	RL18_HUMAN	RPL18	2	1	2	0	2
P30050	RL12_HUMAN	RPL12	P84098	RL19_HUMAN	RPL19	2	1	2	0	2
P30050	RL12_HUMAN	RPL12	P46778	RL21_HUMAN	RPL21	2	1	2	0	2
P30050	RL12_HUMAN	RPL12	P62829	RL23_HUMAN	RPL23	2	1	2	0	2
P30050	RL12_HUMAN	RPL12	P83731	RL24_HUMAN	RPL24	2	1	2	0	2
P30050	RL12_HUMAN	RPL12	P61353	RL27_HUMAN	RPL27	2	1	2	0	2
P30050	RL12_HUMAN	RPL12	P62888	RL30_HUMAN	RPL30	3	2	3	0	3
P30050	RL12_HUMAN	RPL12	P62899	RL31_HUMAN	RPL31	2	1	2	0	2
P30050	RL12_HUMAN	RPL12	P61513	RL37A_HUMAN	RPL37A	2	1	2	0	2
P30050	RL12_HUMAN	RPL12	P39023	RL3_HUMAN	RPL3	2	1	2	0	2
P30050	RL12_HUMAN	RPL12	P36578	RL4_HUMAN	RPL4	2	1	2	0	2
P30050	RL12_HUMAN	RPL12	P62424	RL7A_HUMAN	RPL7A	2	1	2	0	2
P30050	RL12_HUMAN	RPL12	P18124	RL7_HUMAN	RPL7	2	1	2	0	2
P30050	RL12_HUMAN	RPL12	P32969	RL9_HUMAN	RPL9P9	2	1	2	0	2
P30050	RL12_HUMAN	RPL12	P62280	RS11_HUMAN	RPS11	2	1	2	0	2
P30050	RL12_HUMAN	RPL12	P62277	RS13_HUMAN	RPS13	2	1	2	0	2
P30050	RL12_HUMAN	RPL12	P39019	RS19_HUMAN	RPS19	2	1	2	0	2
P30050	RL12_HUMAN	RPL12	P60866	RS20_HUMAN	RPS20	2	1	2	0	2
P30050	RL12_HUMAN	RPL12	P62266	RS23_HUMAN	RPS23	2	1	2	0	2
P30050	RL12_HUMAN	RPL12	P62701	RS4X_HUMAN	RPS4X	2	1	2	0	2
P30050	RL12_HUMAN	RPL12	P46782	RS5_HUMAN	RPS5	2	1	2	0	2
P30050	RL12_HUMAN	RPL12	P62241	RS8_HUMAN	RPS8	2	1	2	0	2
P30050	RL12_HUMAN	RPL12	P46781	RS9_HUMAN	RPS9	2	1	2	0	2
P30050	RL12_HUMAN	RPL12	P08865	RSSA_HUMAN	RPSA	2	1	2	0	2
P30050	RL12_HUMAN	RPL12	P62917	RL8_HUMAN	RPL8	2	1	2	0	2
P30050	RL12_HUMAN	RPL12	P62854	RS26_HUMAN	RPS26	2	1	2	0	3
P30050	RL12_HUMAN	RPL12	P46776	RL27A_HUMAN	RPL27A	2	1	2	0	2
P30050	RL12_HUMAN	RPL12	P62750	RL23A_HUMAN	RPL23A	2	1	2	0	2
P30050	RL12_HUMAN	RPL12	P08708	RS17_HUMAN	RPS17	1	1	1	0	1
P30050	RL12_HUMAN	RPL12	P62857	RS28_HUMAN	RPS28	1	1	1	0	1
P30050	RL12_HUMAN	RPL12	P25398	RS12_HUMAN	RPS12	2	1	2	0	2
P30050	RL12_HUMAN	RPL12	P05386	RLA1_HUMAN	RPLP1	2	1	2	0	2
P30050	RL12_HUMAN	RPL12	P35268	RL22_HUMAN	RPL22	2	1	2	0	2
P30050	RL12_HUMAN	RPL12	P18621	RL17_HUMAN	RPL17	2	1	2	0	2
P30050	RL12_HUMAN	RPL12	P63220	RS21_HUMAN	RPS21	1	1	1	0	1
P30050	RL12_HUMAN	RPL12	Q71UM5	RS27L_HUMAN	RPS27L	1	1	1	0	1
P30050	RL12_HUMAN	RPL12	P63173	RL38_HUMAN	RPL38	1	1	1	0	1
P30050	RL12_HUMAN	RPL12	P62269	RS18_HUMAN	RPS18	1	1	1	0	1
P32969	RL9_HUMAN	RPL9P9	P46783	RS10_HUMAN	RPS10	2	1	2	0	2
P32969	RL9_HUMAN	RPL9P9	P25398	RS12_HUMAN	RPS12	2	1	2	0	2
P32969	RL9_HUMAN	RPL9P9	P62277	RS13_HUMAN	RPS13	2	1	2	0	2
P32969	RL9_HUMAN	RPL9P9	P62263	RS14_HUMAN	RPS14	2	1	2	0	2
P32969	RL9_HUMAN	RPL9P9	P60866	RS20_HUMAN	RPS20	2	1	2	0	2
P32969	RL9_HUMAN	RPL9P9	P62266	RS23_HUMAN	RPS23	2	1	2	0	2
P32969	RL9_HUMAN	RPL9P9	P62854	RS26_HUMAN	RPS26	2	1	2	0	3
P32969	RL9_HUMAN	RPL9P9	P62857	RS28_HUMAN	RPS28	1	1	1	0	1
P32969	RL9_HUMAN	RPL9P9	P62701	RS4X_HUMAN	RPS4X	2	1	2	0	2
P32969	RL9_HUMAN	RPL9P9	P46782	RS5_HUMAN	RPS5	2	1	2	0	2
P32969	RL9_HUMAN	RPL9P9	P62241	RS8_HUMAN	RPS8	2	1	2	0	2
P32969	RL9_HUMAN	RPL9P9	P62280	RS11_HUMAN	RPS11	2	1	2	0	2
P32969	RL9_HUMAN	RPL9P9	P08865	RSSA_HUMAN	RPSA	2	1	2	0	2
P32969	RL9_HUMAN	RPL9P9	P39019	RS19_HUMAN	RPS19	2	1	2	0	2
P32969	RL9_HUMAN	RPL9P9	P08708	RS17_HUMAN	RPS17	1	1	1	0	1
P32969	RL9_HUMAN	RPL9P9	P62841	RS15_HUMAN	RPS15	1	1	1	0	1
P32969	RL9_HUMAN	RPL9P9	P05388	RLA0_HUMAN	RPLP0	2	1	2	0	2
P32969	RL9_HUMAN	RPL9P9	P63220	RS21_HUMAN	RPS21	1	1	1	0	1
P32969	RL9_HUMAN	RPL9P9	P62979	RS27A_HUMAN	RPS27A	1	1	1	0	1
P32969	RL9_HUMAN	RPL9P9	Q71UM5	RS27L_HUMAN	RPS27L	1	1	1	0	1
P32969	RL9_HUMAN	RPL9P9	P46776	RL27A_HUMAN	RPL27A	1	1	1	0	1
P32969	RL9_HUMAN	RPL9P9	P63173	RL38_HUMAN	RPL38	1	1	1	0	1
P32969	RL9_HUMAN	RPL9P9	P05386	RLA1_HUMAN	RPLP1	1	1	1	0	1
P32969	RL9_HUMAN	RPL9P9	P62269	RS18_HUMAN	RPS18	1	1	1	0	1
P32969	RL9_HUMAN	RPL9P9	P62081	RS7_HUMAN	RPS7	1	1	1	0	1
P32969	RL9_HUMAN	RPL9P9	P46781	RS9_HUMAN	RPS9	1	1	1	0	1
P35268	RL22_HUMAN	RPL22	P83731	RL24_HUMAN	RPL24	2	1	2	0	2
P35268	RL22_HUMAN	RPL22	P61513	RL37A_HUMAN	RPL37A	2	1	2	0	2
P35268	RL22_HUMAN	RPL22	P62266	RS23_HUMAN	RPS23	2	1	2	0	2
P35268	RL22_HUMAN	RPL22	P36578	RL4_HUMAN	RPL4	2	1	2	0	2
P35268	RL22_HUMAN	RPL22	P62280	RS11_HUMAN	RPS11	2	1	2	0	2
P35268	RL22_HUMAN	RPL22	P62277	RS13_HUMAN	RPS13	2	1	2	0	2
P35268	RL22_HUMAN	RPL22	P62241	RS8_HUMAN	RPS8	2	1	2	0	2
P35268	RL22_HUMAN	RPL22	P46776	RL27A_HUMAN	RPL27A	2	1	2	0	2
P35268	RL22_HUMAN	RPL22	P62750	RL23A_HUMAN	RPL23A	2	1	2	0	2
P35268	RL22_HUMAN	RPL22	P18124	RL7_HUMAN	RPL7	2	1	2	0	2
P35268	RL22_HUMAN	RPL22	P62888	RL30_HUMAN	RPL30	2	1	2	0	2
P35268	RL22_HUMAN	RPL22	P62854	RS26_HUMAN	RPS26	2	1	2	0	3
P35268	RL22_HUMAN	RPL22	P62701	RS4X_HUMAN	RPS4X	2	1	2	0	2
P35268	RL22_HUMAN	RPL22	P62424	RL7A_HUMAN	RPL7A	2	1	2	0	2
P35268	RL22_HUMAN	RPL22	P05388	RLA0_HUMAN	RPLP0	2	1	2	0	2
P35268	RL22_HUMAN	RPL22	P08865	RSSA_HUMAN	RPSA	2	1	2	0	2
P35268	RL22_HUMAN	RPL22	P08708	RS17_HUMAN	RPS17	1	1	1	0	1
P35268	RL22_HUMAN	RPL22	P39019	RS19_HUMAN	RPS19	2	1	2	0	2
P35268	RL22_HUMAN	RPL22	P62829	RL23_HUMAN	RPL23	2	1	2	0	2
P35268	RL22_HUMAN	RPL22	P62899	RL31_HUMAN	RPL31	2	1	2	0	2
P35268	RL22_HUMAN	RPL22	P62979	RS27A_HUMAN	RPS27A	1	1	1	0	1
P35268	RL22_HUMAN	RPL22	P63220	RS21_HUMAN	RPS21	1	1	1	0	1
P35268	RL22_HUMAN	RPL22	Q71UM5	RS27L_HUMAN	RPS27L	1	1	1	0	1
P35268	RL22_HUMAN	RPL22	P61353	RL27_HUMAN	RPL27	1	1	1	0	1
P35268	RL22_HUMAN	RPL22	P39023	RL3_HUMAN	RPL3	1	1	1	0	1
P35268	RL22_HUMAN	RPL22	P42766	RL35_HUMAN	RPL35	1	1	1	0	1
P35268	RL22_HUMAN	RPL22	P32969	RL9_HUMAN	RPL9P9	1	1	1	0	1
P35268	RL22_HUMAN	RPL22	P05387	RLA2_HUMAN	RPLP2	1	1	1	0	1
P35268	RL22_HUMAN	RPL22	P46783	RS10_HUMAN	RPS10	1	1	1	0	1
P35268	RL22_HUMAN	RPL22	P62263	RS14_HUMAN	RPS14	1	1	1	0	1
P35268	RL22_HUMAN	RPL22	P62841	RS15_HUMAN	RPS15	1	1	1	0	1
P35268	RL22_HUMAN	RPL22	P62269	RS18_HUMAN	RPS18	1	1	1	0	1
P35268	RL22_HUMAN	RPL22	P62851	RS25_HUMAN	RPS25	1	1	1	0	1
P35268	RL22_HUMAN	RPL22	P42677	RS27_HUMAN	RPS27	1	1	1	0	1
P35268	RL22_HUMAN	RPL22	P62081	RS7_HUMAN	RPS7	1	1	1	0	1
P35268	RL22_HUMAN	RPL22	P46781	RS9_HUMAN	RPS9	1	1	1	0	1
P36578	RL4_HUMAN	RPL4	P62917	RL8_HUMAN	RPL8	3	2	3	0	4
P36578	RL4_HUMAN	RPL4	P62280	RS11_HUMAN	RPS11	2	1	2	0	2
P36578	RL4_HUMAN	RPL4	P62277	RS13_HUMAN	RPS13	2	1	2	0	2
P36578	RL4_HUMAN	RPL4	P18124	RL7_HUMAN	RPL7	2	1	2	0	2
P36578	RL4_HUMAN	RPL4	P62424	RL7A_HUMAN	RPL7A	2	1	2	0	2
P36578	RL4_HUMAN	RPL4	P05388	RLA0_HUMAN	RPLP0	2	1	2	0	2
P36578	RL4_HUMAN	RPL4	P46781	RS9_HUMAN	RPS9	2	1	2	0	2
P36578	RL4_HUMAN	RPL4	P32969	RL9_HUMAN	RPL9P9	2	1	2	0	2
P36578	RL4_HUMAN	RPL4	P62263	RS14_HUMAN	RPS14	3	2	3	0	3
P36578	RL4_HUMAN	RPL4	P62854	RS26_HUMAN	RPS26	2	1	2	0	3
P36578	RL4_HUMAN	RPL4	P62241	RS8_HUMAN	RPS8	2	1	2	0	2
P36578	RL4_HUMAN	RPL4	P08865	RSSA_HUMAN	RPSA	2	1	2	0	2
P36578	RL4_HUMAN	RPL4	P62266	RS23_HUMAN	RPS23	2	1	2	0	2
P36578	RL4_HUMAN	RPL4	P46782	RS5_HUMAN	RPS5	2	1	2	0	2
P36578	RL4_HUMAN	RPL4	P62701	RS4X_HUMAN	RPS4X	2	1	2	0	2
P36578	RL4_HUMAN	RPL4	P05386	RLA1_HUMAN	RPLP1	2	1	2	0	2
P36578	RL4_HUMAN	RPL4	P62081	RS7_HUMAN	RPS7	2	1	2	0	2
P36578	RL4_HUMAN	RPL4	P08708	RS17_HUMAN	RPS17	2	1	2	0	2
P36578	RL4_HUMAN	RPL4	P62851	RS25_HUMAN	RPS25	2	1	2	0	2
P36578	RL4_HUMAN	RPL4	P39019	RS19_HUMAN	RPS19	2	1	2	0	2
P36578	RL4_HUMAN	RPL4	P62857	RS28_HUMAN	RPS28	1	1	1	0	1
P36578	RL4_HUMAN	RPL4	P25398	RS12_HUMAN	RPS12	2	1	2	0	2
P36578	RL4_HUMAN	RPL4	P62979	RS27A_HUMAN	RPS27A	1	1	1	0	1
P36578	RL4_HUMAN	RPL4	P63220	RS21_HUMAN	RPS21	1	1	1	0	1
P36578	RL4_HUMAN	RPL4	Q71UM5	RS27L_HUMAN	RPS27L	1	1	1	0	1
P36578	RL4_HUMAN	RPL4	P46776	RL27A_HUMAN	RPL27A	1	1	1	0	1
P36578	RL4_HUMAN	RPL4	P05387	RLA2_HUMAN	RPLP2	1	1	1	0	1
P36578	RL4_HUMAN	RPL4	P62841	RS15_HUMAN	RPS15	1	1	1	0	1
P36578	RL4_HUMAN	RPL4	P62269	RS18_HUMAN	RPS18	1	1	1	0	1
P36578	RL4_HUMAN	RPL4	P42677	RS27_HUMAN	RPS27	1	1	1	0	1
P39019	RS19_HUMAN	RPS19	P39019	RS19_HUMAN	RPS19	2	2	1	0	2
P39019	RS19_HUMAN	RPS19	P62241	RS8_HUMAN	RPS8	4	2	4	0	4
P39019	RS19_HUMAN	RPS19	P62266	RS23_HUMAN	RPS23	3	1	3	0	3
P39019	RS19_HUMAN	RPS19	P62854	RS26_HUMAN	RPS26	3	1	3	0	4
P39019	RS19_HUMAN	RPS19	P62857	RS28_HUMAN	RPS28	2	1	2	0	2
P39019	RS19_HUMAN	RPS19	P46782	RS5_HUMAN	RPS5	3	1	3	0	3
P39019	RS19_HUMAN	RPS19	P08865	RSSA_HUMAN	RPSA	2	1	2	0	2
P39019	RS19_HUMAN	RPS19	P62851	RS25_HUMAN	RPS25	3	1	3	0	3
P39019	RS19_HUMAN	RPS19	P46781	RS9_HUMAN	RPS9	3	1	3	0	3
P39019	RS19_HUMAN	RPS19	P62081	RS7_HUMAN	RPS7	3	1	3	0	3
P39019	RS19_HUMAN	RPS19	P60866	RS20_HUMAN	RPS20	3	1	3	0	3
P39019	RS19_HUMAN	RPS19	P62979	RS27A_HUMAN	RPS27A	1	1	1	0	1
P39019	RS19_HUMAN	RPS19	P63220	RS21_HUMAN	RPS21	1	1	1	0	1
P39019	RS19_HUMAN	RPS19	P08708	RS17_HUMAN	RPS17	1	1	1	0	1
P39019	RS19_HUMAN	RPS19	P62269	RS18_HUMAN	RPS18	1	1	1	0	1
P39019	RS19_HUMAN	RPS19	P26373	RL13_HUMAN	RPL13	1	1	1	0	1
P39019	RS19_HUMAN	RPS19	P61353	RL27_HUMAN	RPL27	1	1	1	0	1
P39019	RS19_HUMAN	RPS19	P46776	RL27A_HUMAN	RPL27A	1	1	1	0	1
P39019	RS19_HUMAN	RPS19	P62888	RL30_HUMAN	RPL30	1	1	1	0	1
P39023	RL3_HUMAN	RPL3	P36578	RL4_HUMAN	RPL4	2	1	2	0	2
P39023	RL3_HUMAN	RPL3	P18124	RL7_HUMAN	RPL7	2	1	2	0	2
P39023	RL3_HUMAN	RPL3	P62917	RL8_HUMAN	RPL8	2	1	2	0	2
P39023	RL3_HUMAN	RPL3	P32969	RL9_HUMAN	RPL9P9	2	1	2	0	2
P39023	RL3_HUMAN	RPL3	P62266	RS23_HUMAN	RPS23	2	1	2	0	2
P39023	RL3_HUMAN	RPL3	P62854	RS26_HUMAN	RPS26	2	1	2	0	3
P39023	RL3_HUMAN	RPL3	P62701	RS4X_HUMAN	RPS4X	2	1	2	0	2
P39023	RL3_HUMAN	RPL3	P62241	RS8_HUMAN	RPS8	2	1	2	0	2
P39023	RL3_HUMAN	RPL3	P08865	RSSA_HUMAN	RPSA	2	1	2	0	2
P39023	RL3_HUMAN	RPL3	P62841	RS15_HUMAN	RPS15	2	1	2	0	2
P39023	RL3_HUMAN	RPL3	P62424	RL7A_HUMAN	RPL7A	2	1	2	0	2
P39023	RL3_HUMAN	RPL3	P60866	RS20_HUMAN	RPS20	2	1	2	0	2
P39023	RL3_HUMAN	RPL3	P62277	RS13_HUMAN	RPS13	2	1	2	0	2
P39023	RL3_HUMAN	RPL3	P62081	RS7_HUMAN	RPS7	2	1	2	0	2
P39023	RL3_HUMAN	RPL3	P05388	RLA0_HUMAN	RPLP0	2	1	2	0	2
P39023	RL3_HUMAN	RPL3	P26373	RL13_HUMAN	RPL13	1	1	1	0	1
P39023	RL3_HUMAN	RPL3	P83731	RL24_HUMAN	RPL24	1	1	1	0	1
P39023	RL3_HUMAN	RPL3	P46779	RL28_HUMAN	RPL28	2	2	2	0	2
P39023	RL3_HUMAN	RPL3	P62888	RL30_HUMAN	RPL30	2	2	2	0	2
P39023	RL3_HUMAN	RPL3	P42766	RL35_HUMAN	RPL35	1	1	1	0	1
P39023	RL3_HUMAN	RPL3	P61513	RL37A_HUMAN	RPL37A	2	2	2	0	2
P39023	RL3_HUMAN	RPL3	P05386	RLA1_HUMAN	RPLP1	1	1	1	0	1
P39023	RL3_HUMAN	RPL3	P05387	RLA2_HUMAN	RPLP2	1	1	1	0	1
P39023	RL3_HUMAN	RPL3	P62280	RS11_HUMAN	RPS11	1	1	1	0	1
P39023	RL3_HUMAN	RPL3	P25398	RS12_HUMAN	RPS12	1	1	1	0	1
P39023	RL3_HUMAN	RPL3	P62263	RS14_HUMAN	RPS14	2	2	2	0	2
P39023	RL3_HUMAN	RPL3	P39019	RS19_HUMAN	RPS19	1	1	1	0	1
P39023	RL3_HUMAN	RPL3	P62851	RS25_HUMAN	RPS25	1	1	1	0	1
P39023	RL3_HUMAN	RPL3	P42677	RS27_HUMAN	RPS27	1	1	1	0	1
P39023	RL3_HUMAN	RPL3	P46782	RS5_HUMAN	RPS5	1	1	1	0	1
P39023	RL3_HUMAN	RPL3	P46781	RS9_HUMAN	RPS9	1	1	1	0	1
P42677	RS27_HUMAN	RPS27	P42677	RS27_HUMAN	RPS27	1	1	1	0	1
P42677	RS27_HUMAN	RPS27	P42766	RL35_HUMAN	RPL35	2	1	2	0	2
P42677	RS27_HUMAN	RPS27	P62277	RS13_HUMAN	RPS13	2	1	2	0	2
P42677	RS27_HUMAN	RPS27	P62263	RS14_HUMAN	RPS14	2	1	2	0	2
P42677	RS27_HUMAN	RPS27	P62854	RS26_HUMAN	RPS26	1	1	1	0	1
P42677	RS27_HUMAN	RPS27	P62241	RS8_HUMAN	RPS8	2	1	2	0	2
P42677	RS27_HUMAN	RPS27	P62906	RL10A_HUMAN	RPL10A	1	1	1	0	1
P42677	RS27_HUMAN	RPS27	P30050	RL12_HUMAN	RPL12	1	1	1	0	1
P42677	RS27_HUMAN	RPS27	Q07020	RL18_HUMAN	RPL18	1	1	1	0	1
P42677	RS27_HUMAN	RPS27	Q02543	RL18A_HUMAN	RPL18A	1	1	1	0	1
P42677	RS27_HUMAN	RPS27	P61353	RL27_HUMAN	RPL27	1	1	1	0	1
P42677	RS27_HUMAN	RPS27	P46776	RL27A_HUMAN	RPL27A	1	1	1	0	1
P42677	RS27_HUMAN	RPS27	P62888	RL30_HUMAN	RPL30	1	1	1	0	1
P42677	RS27_HUMAN	RPS27	P62424	RL7A_HUMAN	RPL7A	1	1	1	0	1
P42677	RS27_HUMAN	RPS27	P62917	RL8_HUMAN	RPL8	1	1	1	0	1
P42677	RS27_HUMAN	RPS27	P32969	RL9_HUMAN	RPL9P9	1	1	1	0	1
P42677	RS27_HUMAN	RPS27	P05387	RLA2_HUMAN	RPLP2	1	1	1	0	1
P42677	RS27_HUMAN	RPS27	P39019	RS19_HUMAN	RPS19	1	1	1	0	1
P42677	RS27_HUMAN	RPS27	P62851	RS25_HUMAN	RPS25	1	1	1	0	1
P42766	RL35_HUMAN	RPL35	P62241	RS8_HUMAN	RPS8	2	1	2	0	2
P42766	RL35_HUMAN	RPL35	P18124	RL7_HUMAN	RPL7	2	1	2	0	2
P42766	RL35_HUMAN	RPL35	P62081	RS7_HUMAN	RPS7	2	1	2	0	2
P42766	RL35_HUMAN	RPL35	P60866	RS20_HUMAN	RPS20	2	1	2	0	2
P42766	RL35_HUMAN	RPL35	P08865	RSSA_HUMAN	RPSA	2	1	2	0	2
P42766	RL35_HUMAN	RPL35	P62424	RL7A_HUMAN	RPL7A	2	1	2	0	2
P42766	RL35_HUMAN	RPL35	P39019	RS19_HUMAN	RPS19	2	1	2	0	2
P42766	RL35_HUMAN	RPL35	P63173	RL38_HUMAN	RPL38	2	1	2	0	2
P42766	RL35_HUMAN	RPL35	P18621	RL17_HUMAN	RPL17	2	1	2	0	2
P42766	RL35_HUMAN	RPL35	P62280	RS11_HUMAN	RPS11	2	1	2	0	2
P42766	RL35_HUMAN	RPL35	P25398	RS12_HUMAN	RPS12	2	1	2	0	2
P42766	RL35_HUMAN	RPL35	P62906	RL10A_HUMAN	RPL10A	1	1	1	0	1
P42766	RL35_HUMAN	RPL35	P30050	RL12_HUMAN	RPL12	1	1	1	0	1
P42766	RL35_HUMAN	RPL35	P26373	RL13_HUMAN	RPL13	1	1	1	0	1
P42766	RL35_HUMAN	RPL35	P61313	RL15_HUMAN	RPL15	1	1	1	0	1
P42766	RL35_HUMAN	RPL35	P61513	RL37A_HUMAN	RPL37A	1	1	1	0	1
P42766	RL35_HUMAN	RPL35	P36578	RL4_HUMAN	RPL4	1	1	1	0	1
P42766	RL35_HUMAN	RPL35	P62917	RL8_HUMAN	RPL8	1	1	1	0	1
P42766	RL35_HUMAN	RPL35	P32969	RL9_HUMAN	RPL9P9	1	1	1	0	1
P42766	RL35_HUMAN	RPL35	P05387	RLA2_HUMAN	RPLP2	1	1	1	0	1
P42766	RL35_HUMAN	RPL35	P62263	RS14_HUMAN	RPS14	1	1	1	0	1
P42766	RL35_HUMAN	RPL35	P62266	RS23_HUMAN	RPS23	1	1	1	0	1
P42766	RL35_HUMAN	RPL35	P62854	RS26_HUMAN	RPS26	1	1	1	0	2
P46776	RL27A_HUMAN	RPL27A	P61513	RL37A_HUMAN	RPL37A	2	1	2	0	2
P46776	RL27A_HUMAN	RPL27A	P62424	RL7A_HUMAN	RPL7A	2	1	2	0	2
P46776	RL27A_HUMAN	RPL27A	P18124	RL7_HUMAN	RPL7	2	1	2	0	2
P46776	RL27A_HUMAN	RPL27A	P62851	RS25_HUMAN	RPS25	2	1	2	0	2
P46776	RL27A_HUMAN	RPL27A	P62701	RS4X_HUMAN	RPS4X	2	1	2	0	2
P46776	RL27A_HUMAN	RPL27A	P62241	RS8_HUMAN	RPS8	2	1	2	0	2
P46776	RL27A_HUMAN	RPL27A	P60866	RS20_HUMAN	RPS20	2	1	2	0	2
P46776	RL27A_HUMAN	RPL27A	P62888	RL30_HUMAN	RPL30	2	1	2	0	2
P46776	RL27A_HUMAN	RPL27A	P39023	RL3_HUMAN	RPL3	2	1	2	0	2
P46776	RL27A_HUMAN	RPL27A	P42766	RL35_HUMAN	RPL35	2	1	2	0	2
P46776	RL27A_HUMAN	RPL27A	P62917	RL8_HUMAN	RPL8	2	1	2	0	2
P46776	RL27A_HUMAN	RPL27A	Q71UM5	RS27L_HUMAN	RPS27L	1	1	1	0	1
P46776	RL27A_HUMAN	RPL27A	P62906	RL10A_HUMAN	RPL10A	1	1	1	0	1
P46776	RL27A_HUMAN	RPL27A	P18621	RL17_HUMAN	RPL17	1	1	1	0	1
P46776	RL27A_HUMAN	RPL27A	P62269	RS18_HUMAN	RPS18	1	1	1	0	1
P46776	RL27A_HUMAN	RPL27A	P62854	RS26_HUMAN	RPS26	1	1	1	0	2
P46776	RL27A_HUMAN	RPL27A	P62081	RS7_HUMAN	RPS7	1	1	1	0	1
P46776	RL27A_HUMAN	RPL27A	P08865	RSSA_HUMAN	RPSA	1	1	1	0	1
P46778	RL21_HUMAN	RPL21	P36578	RL4_HUMAN	RPL4	2	1	2	0	2
P46778	RL21_HUMAN	RPL21	P62424	RL7A_HUMAN	RPL7A	3	1	3	0	3
P46778	RL21_HUMAN	RPL21	P18124	RL7_HUMAN	RPL7	2	1	2	0	2
P46778	RL21_HUMAN	RPL21	P05388	RLA0_HUMAN	RPLP0	3	1	3	0	3
P46778	RL21_HUMAN	RPL21	P46781	RS9_HUMAN	RPS9	2	1	2	0	2
P46778	RL21_HUMAN	RPL21	P62750	RL23A_HUMAN	RPL23A	3	1	3	0	3
P46778	RL21_HUMAN	RPL21	P83731	RL24_HUMAN	RPL24	2	1	2	0	2
P46778	RL21_HUMAN	RPL21	P62899	RL31_HUMAN	RPL31	2	1	2	0	2
P46778	RL21_HUMAN	RPL21	P61513	RL37A_HUMAN	RPL37A	2	1	2	0	2
P46778	RL21_HUMAN	RPL21	P62917	RL8_HUMAN	RPL8	2	1	2	0	2
P46778	RL21_HUMAN	RPL21	P32969	RL9_HUMAN	RPL9P9	2	1	2	0	2
P46778	RL21_HUMAN	RPL21	P62280	RS11_HUMAN	RPS11	2	1	2	0	2
P46778	RL21_HUMAN	RPL21	P62277	RS13_HUMAN	RPS13	2	1	2	0	2
P46778	RL21_HUMAN	RPL21	P08708	RS17_HUMAN	RPS17	1	1	1	0	1
P46778	RL21_HUMAN	RPL21	P39019	RS19_HUMAN	RPS19	2	1	2	0	2
P46778	RL21_HUMAN	RPL21	P60866	RS20_HUMAN	RPS20	2	1	2	0	2
P46778	RL21_HUMAN	RPL21	P62266	RS23_HUMAN	RPS23	2	1	2	0	2
P46778	RL21_HUMAN	RPL21	P62851	RS25_HUMAN	RPS25	2	1	2	0	2
P46778	RL21_HUMAN	RPL21	P62857	RS28_HUMAN	RPS28	1	1	1	0	1
P46778	RL21_HUMAN	RPL21	P62701	RS4X_HUMAN	RPS4X	2	1	2	0	2
P46778	RL21_HUMAN	RPL21	P46782	RS5_HUMAN	RPS5	2	1	2	0	2
P46778	RL21_HUMAN	RPL21	P62241	RS8_HUMAN	RPS8	2	1	2	0	2
P46778	RL21_HUMAN	RPL21	P08865	RSSA_HUMAN	RPSA	2	1	2	0	2
P46778	RL21_HUMAN	RPL21	P62854	RS26_HUMAN	RPS26	2	1	2	0	3
P46778	RL21_HUMAN	RPL21	P62829	RL23_HUMAN	RPL23	2	1	2	0	2
P46778	RL21_HUMAN	RPL21	P39023	RL3_HUMAN	RPL3	2	1	2	0	2
P46778	RL21_HUMAN	RPL21	P25398	RS12_HUMAN	RPS12	2	1	2	0	2
P46778	RL21_HUMAN	RPL21	P35268	RL22_HUMAN	RPL22	2	1	2	0	2
P46778	RL21_HUMAN	RPL21	P62888	RL30_HUMAN	RPL30	2	1	2	0	2
P46778	RL21_HUMAN	RPL21	P62841	RS15_HUMAN	RPS15	2	1	2	0	2
P46778	RL21_HUMAN	RPL21	P63173	RL38_HUMAN	RPL38	2	1	2	0	2
P46778	RL21_HUMAN	RPL21	P63220	RS21_HUMAN	RPS21	1	1	1	0	1
P46778	RL21_HUMAN	RPL21	P62979	RS27A_HUMAN	RPS27A	1	1	1	0	1
P46778	RL21_HUMAN	RPL21	Q71UM5	RS27L_HUMAN	RPS27L	1	1	1	0	1
P46778	RL21_HUMAN	RPL21	P61353	RL27_HUMAN	RPL27	1	1	1	0	1
P46778	RL21_HUMAN	RPL21	P46776	RL27A_HUMAN	RPL27A	1	1	1	0	1
P46778	RL21_HUMAN	RPL21	P46779	RL28_HUMAN	RPL28	1	1	1	0	1
P46778	RL21_HUMAN	RPL21	P42766	RL35_HUMAN	RPL35	1	1	1	0	1
P46778	RL21_HUMAN	RPL21	P05386	RLA1_HUMAN	RPLP1	1	1	1	0	1
P46778	RL21_HUMAN	RPL21	P05387	RLA2_HUMAN	RPLP2	1	1	1	0	1
P46778	RL21_HUMAN	RPL21	P46783	RS10_HUMAN	RPS10	1	1	1	0	1
P46778	RL21_HUMAN	RPL21	P62263	RS14_HUMAN	RPS14	1	1	1	0	1
P46778	RL21_HUMAN	RPL21	P62269	RS18_HUMAN	RPS18	1	1	1	0	1
P46778	RL21_HUMAN	RPL21	P42677	RS27_HUMAN	RPS27	1	1	1	0	1
P46778	RL21_HUMAN	RPL21	P62081	RS7_HUMAN	RPS7	1	1	1	0	1
P46779	RL28_HUMAN	RPL28	P46783	RS10_HUMAN	RPS10	1	1	1	0	1
P46779	RL28_HUMAN	RPL28	P62269	RS18_HUMAN	RPS18	1	1	1	0	1
P46779	RL28_HUMAN	RPL28	P39019	RS19_HUMAN	RPS19	2	1	2	0	2
P46779	RL28_HUMAN	RPL28	P62266	RS23_HUMAN	RPS23	2	1	2	0	2
P46779	RL28_HUMAN	RPL28	P62273	RS29_HUMAN	RPS29	1	1	1	0	1
P46779	RL28_HUMAN	RPL28	P62750	RL23A_HUMAN	RPL23A	1	1	1	0	1
P46779	RL28_HUMAN	RPL28	P42766	RL35_HUMAN	RPL35	1	1	1	0	1
P46779	RL28_HUMAN	RPL28	P63173	RL38_HUMAN	RPL38	1	1	1	0	1
P46779	RL28_HUMAN	RPL28	P05386	RLA1_HUMAN	RPLP1	1	1	1	0	1
P46779	RL28_HUMAN	RPL28	P05387	RLA2_HUMAN	RPLP2	2	2	2	0	2
P46779	RL28_HUMAN	RPL28	P36578	RL4_HUMAN	RPL4	1	1	1	0	1
P46779	RL28_HUMAN	RPL28	P62424	RL7A_HUMAN	RPL7A	1	1	1	0	1
P46779	RL28_HUMAN	RPL28	Q07020	RL18_HUMAN	RPL18	1	1	1	0	1
P46779	RL28_HUMAN	RPL28	P61353	RL27_HUMAN	RPL27	1	1	1	0	1
P46779	RL28_HUMAN	RPL28	P62241	RS8_HUMAN	RPS8	1	1	1	0	1
P46779	RL28_HUMAN	RPL28	Q02543	RL18A_HUMAN	RPL18A	1	1	1	0	1
P46779	RL28_HUMAN	RPL28	P62888	RL30_HUMAN	RPL30	1	1	1	0	1
P46781	RS9_HUMAN	RPS9	P26373	RL13_HUMAN	RPL13	2	2	2	0	2
P46781	RS9_HUMAN	RPS9	P62269	RS18_HUMAN	RPS18	3	2	3	0	3
P46781	RS9_HUMAN	RPS9	P08865	RSSA_HUMAN	RPSA	3	1	3	0	3
P46781	RS9_HUMAN	RPS9	P46783	RS10_HUMAN	RPS10	2	1	2	0	2
P46781	RS9_HUMAN	RPS9	P25398	RS12_HUMAN	RPS12	2	1	2	0	2
P46781	RS9_HUMAN	RPS9	P60866	RS20_HUMAN	RPS20	2	1	2	0	2
P46781	RS9_HUMAN	RPS9	P63220	RS21_HUMAN	RPS21	1	1	1	0	1
P46781	RS9_HUMAN	RPS9	P62854	RS26_HUMAN	RPS26	2	1	2	0	3
P46781	RS9_HUMAN	RPS9	P42677	RS27_HUMAN	RPS27	2	1	2	0	2
P46781	RS9_HUMAN	RPS9	P46782	RS5_HUMAN	RPS5	2	1	2	0	2
P46781	RS9_HUMAN	RPS9	P50914	RL14_HUMAN	RPL14	1	1	1	0	1
P46781	RS9_HUMAN	RPS9	P61313	RL15_HUMAN	RPL15	1	1	1	0	1
P46781	RS9_HUMAN	RPS9	P18621	RL17_HUMAN	RPL17	1	1	1	0	1
P46781	RS9_HUMAN	RPS9	P46776	RL27A_HUMAN	RPL27A	1	1	1	0	1
P46781	RS9_HUMAN	RPS9	P42766	RL35_HUMAN	RPL35	1	1	1	0	1
P46781	RS9_HUMAN	RPS9	P61513	RL37A_HUMAN	RPL37A	1	1	1	0	1
P46781	RS9_HUMAN	RPS9	P63173	RL38_HUMAN	RPL38	1	1	1	0	1
P46781	RS9_HUMAN	RPS9	P18124	RL7_HUMAN	RPL7	1	1	1	0	1
P46781	RS9_HUMAN	RPS9	P05387	RLA2_HUMAN	RPLP2	1	1	1	0	1
P46782	RS5_HUMAN	RPS5	P62241	RS8_HUMAN	RPS8	3	1	3	0	3
P46782	RS5_HUMAN	RPS5	P08865	RSSA_HUMAN	RPSA	3	1	3	0	3
P46782	RS5_HUMAN	RPS5	P62081	RS7_HUMAN	RPS7	3	1	3	0	3
P46782	RS5_HUMAN	RPS5	P46783	RS10_HUMAN	RPS10	2	1	2	0	2
P46782	RS5_HUMAN	RPS5	P60866	RS20_HUMAN	RPS20	2	1	2	0	2
P46782	RS5_HUMAN	RPS5	P62851	RS25_HUMAN	RPS25	2	1	2	0	2
P46782	RS5_HUMAN	RPS5	P42677	RS27_HUMAN	RPS27	1	1	1	0	1
P46782	RS5_HUMAN	RPS5	P62857	RS28_HUMAN	RPS28	1	1	1	0	1
P46782	RS5_HUMAN	RPS5	P62273	RS29_HUMAN	RPS29	1	1	1	0	1
P46782	RS5_HUMAN	RPS5	P35268	RL22_HUMAN	RPL22	1	1	1	0	1
P46782	RS5_HUMAN	RPS5	P61353	RL27_HUMAN	RPL27	1	1	1	0	1
P46782	RS5_HUMAN	RPS5	P46776	RL27A_HUMAN	RPL27A	1	1	1	0	1
P46782	RS5_HUMAN	RPS5	P42766	RL35_HUMAN	RPL35	1	1	1	0	1
P46782	RS5_HUMAN	RPS5	P63173	RL38_HUMAN	RPL38	1	1	1	0	1
P46782	RS5_HUMAN	RPS5	P62917	RL8_HUMAN	RPL8	1	1	1	0	1
P46782	RS5_HUMAN	RPS5	P62841	RS15_HUMAN	RPS15	1	1	1	0	1
P46783	RS10_HUMAN	RPS10	P62277	RS13_HUMAN	RPS13	3	1	3	0	3
P46783	RS10_HUMAN	RPS10	P62263	RS14_HUMAN	RPS14	3	1	3	0	3
P46783	RS10_HUMAN	RPS10	P62854	RS26_HUMAN	RPS26	3	1	3	0	4
P46783	RS10_HUMAN	RPS10	P08865	RSSA_HUMAN	RPSA	2	1	2	0	2
P46783	RS10_HUMAN	RPS10	P62081	RS7_HUMAN	RPS7	3	1	3	0	3
P46783	RS10_HUMAN	RPS10	P62851	RS25_HUMAN	RPS25	3	1	3	0	3
P46783	RS10_HUMAN	RPS10	P62280	RS11_HUMAN	RPS11	3	1	3	0	3
P46783	RS10_HUMAN	RPS10	P39019	RS19_HUMAN	RPS19	3	1	3	0	3
P46783	RS10_HUMAN	RPS10	P62241	RS8_HUMAN	RPS8	3	1	3	0	3
P46783	RS10_HUMAN	RPS10	P62979	RS27A_HUMAN	RPS27A	1	1	1	0	1
P46783	RS10_HUMAN	RPS10	P62273	RS29_HUMAN	RPS29	2	1	2	0	2
P46783	RS10_HUMAN	RPS10	P25398	RS12_HUMAN	RPS12	2	1	2	0	2
P46783	RS10_HUMAN	RPS10	P08708	RS17_HUMAN	RPS17	1	1	1	0	1
P46783	RS10_HUMAN	RPS10	P62266	RS23_HUMAN	RPS23	2	1	2	0	2
P46783	RS10_HUMAN	RPS10	P42677	RS27_HUMAN	RPS27	1	1	1	0	1
P46783	RS10_HUMAN	RPS10	P62906	RL10A_HUMAN	RPL10A	1	1	1	0	1
P46783	RS10_HUMAN	RPS10	P30050	RL12_HUMAN	RPL12	1	1	1	0	1
P46783	RS10_HUMAN	RPS10	P26373	RL13_HUMAN	RPL13	1	1	1	0	1
P46783	RS10_HUMAN	RPS10	P61313	RL15_HUMAN	RPL15	1	1	1	0	1
P46783	RS10_HUMAN	RPS10	P62829	RL23_HUMAN	RPL23	1	1	1	0	1
P46783	RS10_HUMAN	RPS10	P46776	RL27A_HUMAN	RPL27A	1	1	1	0	1
P46783	RS10_HUMAN	RPS10	P39023	RL3_HUMAN	RPL3	1	1	1	0	1
P46783	RS10_HUMAN	RPS10	P62888	RL30_HUMAN	RPL30	1	1	1	0	1
P46783	RS10_HUMAN	RPS10	P42766	RL35_HUMAN	RPL35	1	1	1	0	1
P46783	RS10_HUMAN	RPS10	P61513	RL37A_HUMAN	RPL37A	1	1	1	0	1
P46783	RS10_HUMAN	RPS10	P63173	RL38_HUMAN	RPL38	1	1	1	0	1
P46783	RS10_HUMAN	RPS10	P36578	RL4_HUMAN	RPL4	1	1	1	0	1
P46783	RS10_HUMAN	RPS10	P18124	RL7_HUMAN	RPL7	1	1	1	0	1
P46783	RS10_HUMAN	RPS10	P62424	RL7A_HUMAN	RPL7A	1	1	1	0	1
P46783	RS10_HUMAN	RPS10	P62917	RL8_HUMAN	RPL8	1	1	1	0	1
P46783	RS10_HUMAN	RPS10	P05387	RLA2_HUMAN	RPLP2	1	1	1	0	1
P50914	RL14_HUMAN	RPL14	P61313	RL15_HUMAN	RPL15	3	2	3	0	3
P50914	RL14_HUMAN	RPL14	Q02543	RL18A_HUMAN	RPL18A	2	1	2	0	2
P50914	RL14_HUMAN	RPL14	P84098	RL19_HUMAN	RPL19	2	1	2	0	2
P50914	RL14_HUMAN	RPL14	P46778	RL21_HUMAN	RPL21	2	1	2	0	2
P50914	RL14_HUMAN	RPL14	P62750	RL23A_HUMAN	RPL23A	2	1	2	0	2
P50914	RL14_HUMAN	RPL14	P83731	RL24_HUMAN	RPL24	2	1	2	0	2
P50914	RL14_HUMAN	RPL14	P61353	RL27_HUMAN	RPL27	2	1	2	0	2
P50914	RL14_HUMAN	RPL14	P61513	RL37A_HUMAN	RPL37A	2	1	2	0	2
P50914	RL14_HUMAN	RPL14	P39023	RL3_HUMAN	RPL3	3	2	3	0	3
P50914	RL14_HUMAN	RPL14	P36578	RL4_HUMAN	RPL4	3	2	3	0	3
P50914	RL14_HUMAN	RPL14	P62424	RL7A_HUMAN	RPL7A	2	1	2	0	2
P50914	RL14_HUMAN	RPL14	P18124	RL7_HUMAN	RPL7	2	1	2	0	2
P50914	RL14_HUMAN	RPL14	P32969	RL9_HUMAN	RPL9P9	2	1	2	0	2
P50914	RL14_HUMAN	RPL14	P62280	RS11_HUMAN	RPS11	2	1	2	0	2
P50914	RL14_HUMAN	RPL14	P25398	RS12_HUMAN	RPS12	2	1	2	0	2
P50914	RL14_HUMAN	RPL14	P62277	RS13_HUMAN	RPS13	2	1	2	0	2
P50914	RL14_HUMAN	RPL14	P08708	RS17_HUMAN	RPS17	1	1	1	0	1
P50914	RL14_HUMAN	RPL14	P39019	RS19_HUMAN	RPS19	2	1	2	0	2
P50914	RL14_HUMAN	RPL14	P62266	RS23_HUMAN	RPS23	2	1	2	0	2
P50914	RL14_HUMAN	RPL14	P62701	RS4X_HUMAN	RPS4X	2	1	2	0	2
P50914	RL14_HUMAN	RPL14	P62241	RS8_HUMAN	RPS8	3	2	3	0	4
P50914	RL14_HUMAN	RPL14	P08865	RSSA_HUMAN	RPSA	2	1	2	0	2
P50914	RL14_HUMAN	RPL14	Q07020	RL18_HUMAN	RPL18	2	1	2	0	2
P50914	RL14_HUMAN	RPL14	P62917	RL8_HUMAN	RPL8	2	1	2	0	2
P50914	RL14_HUMAN	RPL14	P62854	RS26_HUMAN	RPS26	2	1	2	0	3
P50914	RL14_HUMAN	RPL14	P62851	RS25_HUMAN	RPS25	2	1	2	0	2
P50914	RL14_HUMAN	RPL14	P62899	RL31_HUMAN	RPL31	2	1	2	0	2
P50914	RL14_HUMAN	RPL14	P35268	RL22_HUMAN	RPL22	2	1	2	0	2
P50914	RL14_HUMAN	RPL14	P60866	RS20_HUMAN	RPS20	2	1	2	0	2
P50914	RL14_HUMAN	RPL14	P62829	RL23_HUMAN	RPL23	2	1	2	0	2
P50914	RL14_HUMAN	RPL14	P46782	RS5_HUMAN	RPS5	2	1	2	0	2
P50914	RL14_HUMAN	RPL14	P62857	RS28_HUMAN	RPS28	1	1	1	0	1
P50914	RL14_HUMAN	RPL14	P05387	RLA2_HUMAN	RPLP2	2	1	2	0	2
P50914	RL14_HUMAN	RPL14	P05388	RLA0_HUMAN	RPLP0	2	1	2	0	2
P50914	RL14_HUMAN	RPL14	P46776	RL27A_HUMAN	RPL27A	2	1	2	0	2
P50914	RL14_HUMAN	RPL14	P62888	RL30_HUMAN	RPL30	3	2	3	0	3
P50914	RL14_HUMAN	RPL14	P46783	RS10_HUMAN	RPS10	2	1	2	0	2
P50914	RL14_HUMAN	RPL14	P62081	RS7_HUMAN	RPS7	2	1	2	0	2
P50914	RL14_HUMAN	RPL14	P42766	RL35_HUMAN	RPL35	2	1	2	0	2
P50914	RL14_HUMAN	RPL14	P63173	RL38_HUMAN	RPL38	2	1	2	0	2
P50914	RL14_HUMAN	RPL14	P18621	RL17_HUMAN	RPL17	1	1	1	0	1
P50914	RL14_HUMAN	RPL14	P63220	RS21_HUMAN	RPS21	1	1	1	0	1
P50914	RL14_HUMAN	RPL14	P62979	RS27A_HUMAN	RPS27A	1	1	1	0	1
P50914	RL14_HUMAN	RPL14	Q71UM5	RS27L_HUMAN	RPS27L	1	1	1	0	1
P50914	RL14_HUMAN	RPL14	P46779	RL28_HUMAN	RPL28	2	2	2	0	2
P50914	RL14_HUMAN	RPL14	P62263	RS14_HUMAN	RPS14	1	1	1	0	1
P50914	RL14_HUMAN	RPL14	P62841	RS15_HUMAN	RPS15	1	1	1	0	1
P50914	RL14_HUMAN	RPL14	P62269	RS18_HUMAN	RPS18	1	1	1	0	1
P50914	RL14_HUMAN	RPL14	P42677	RS27_HUMAN	RPS27	1	1	1	0	1
P60866	RS20_HUMAN	RPS20	P36578	RL4_HUMAN	RPL4	3	2	3	0	5
P60866	RS20_HUMAN	RPS20	P62266	RS23_HUMAN	RPS23	3	1	3	0	3
P60866	RS20_HUMAN	RPS20	P62851	RS25_HUMAN	RPS25	3	1	3	0	3
P60866	RS20_HUMAN	RPS20	P62241	RS8_HUMAN	RPS8	3	1	3	0	3
P60866	RS20_HUMAN	RPS20	P62854	RS26_HUMAN	RPS26	3	1	3	0	4
P60866	RS20_HUMAN	RPS20	P62857	RS28_HUMAN	RPS28	2	1	2	0	2
P60866	RS20_HUMAN	RPS20	P08865	RSSA_HUMAN	RPSA	3	1	3	0	3
P60866	RS20_HUMAN	RPS20	P63220	RS21_HUMAN	RPS21	1	1	1	0	1
P60866	RS20_HUMAN	RPS20	Q71UM5	RS27L_HUMAN	RPS27L	1	1	1	0	1
P60866	RS20_HUMAN	RPS20	P46783	RS10_HUMAN	RPS10	2	1	2	0	2
P60866	RS20_HUMAN	RPS20	P25398	RS12_HUMAN	RPS12	2	1	2	0	2
P60866	RS20_HUMAN	RPS20	P62263	RS14_HUMAN	RPS14	2	1	2	0	2
P60866	RS20_HUMAN	RPS20	P08708	RS17_HUMAN	RPS17	1	1	1	0	1
P60866	RS20_HUMAN	RPS20	P62269	RS18_HUMAN	RPS18	2	1	2	0	2
P60866	RS20_HUMAN	RPS20	P42677	RS27_HUMAN	RPS27	2	1	2	0	2
P60866	RS20_HUMAN	RPS20	P35268	RL22_HUMAN	RPL22	1	1	1	0	1
P60866	RS20_HUMAN	RPS20	P61353	RL27_HUMAN	RPL27	1	1	1	0	1
P60866	RS20_HUMAN	RPS20	P62888	RL30_HUMAN	RPL30	1	1	1	0	1
P60866	RS20_HUMAN	RPS20	P62899	RL31_HUMAN	RPL31	1	1	1	0	1
P60866	RS20_HUMAN	RPS20	P63173	RL38_HUMAN	RPL38	1	1	1	0	1
P60866	RS20_HUMAN	RPS20	P05386	RLA1_HUMAN	RPLP1	1	1	1	0	1
P61313	RL15_HUMAN	RPL15	Q07020	RL18_HUMAN	RPL18	2	1	2	0	2
P61313	RL15_HUMAN	RPL15	P84098	RL19_HUMAN	RPL19	2	1	2	0	2
P61313	RL15_HUMAN	RPL15	P46778	RL21_HUMAN	RPL21	3	1	3	0	3
P61313	RL15_HUMAN	RPL15	P35268	RL22_HUMAN	RPL22	2	1	2	0	2
P61313	RL15_HUMAN	RPL15	P62750	RL23A_HUMAN	RPL23A	3	1	3	0	3
P61313	RL15_HUMAN	RPL15	P62829	RL23_HUMAN	RPL23	2	1	2	0	2
P61313	RL15_HUMAN	RPL15	P83731	RL24_HUMAN	RPL24	3	1	3	0	3
P61313	RL15_HUMAN	RPL15	P46776	RL27A_HUMAN	RPL27A	2	1	2	0	2
P61313	RL15_HUMAN	RPL15	P62888	RL30_HUMAN	RPL30	2	1	2	0	2
P61313	RL15_HUMAN	RPL15	P62899	RL31_HUMAN	RPL31	2	1	2	0	2
P61313	RL15_HUMAN	RPL15	P61513	RL37A_HUMAN	RPL37A	3	2	3	0	3
P61313	RL15_HUMAN	RPL15	P39023	RL3_HUMAN	RPL3	3	1	3	0	3
P61313	RL15_HUMAN	RPL15	P36578	RL4_HUMAN	RPL4	2	1	2	0	2
P61313	RL15_HUMAN	RPL15	P62424	RL7A_HUMAN	RPL7A	3	1	3	0	3
P61313	RL15_HUMAN	RPL15	P18124	RL7_HUMAN	RPL7	2	1	2	0	2
P61313	RL15_HUMAN	RPL15	P62917	RL8_HUMAN	RPL8	3	2	3	0	3
P61313	RL15_HUMAN	RPL15	P32969	RL9_HUMAN	RPL9P9	2	1	2	0	2
P61313	RL15_HUMAN	RPL15	P62280	RS11_HUMAN	RPS11	2	1	2	0	2
P61313	RL15_HUMAN	RPL15	P62263	RS14_HUMAN	RPS14	3	2	3	0	3
P61313	RL15_HUMAN	RPL15	P60866	RS20_HUMAN	RPS20	2	1	2	0	2
P61313	RL15_HUMAN	RPL15	P62266	RS23_HUMAN	RPS23	2	1	2	0	2
P61313	RL15_HUMAN	RPL15	P62851	RS25_HUMAN	RPS25	2	1	2	0	2
P61313	RL15_HUMAN	RPL15	P62854	RS26_HUMAN	RPS26	2	1	2	0	3
P61313	RL15_HUMAN	RPL15	P62857	RS28_HUMAN	RPS28	1	1	1	0	1
P61313	RL15_HUMAN	RPL15	P62701	RS4X_HUMAN	RPS4X	2	1	2	0	2
P61313	RL15_HUMAN	RPL15	P46782	RS5_HUMAN	RPS5	2	1	2	0	2
P61313	RL15_HUMAN	RPL15	P62081	RS7_HUMAN	RPS7	2	1	2	0	2
P61313	RL15_HUMAN	RPL15	P62241	RS8_HUMAN	RPS8	2	1	2	0	2
P61313	RL15_HUMAN	RPL15	Q02543	RL18A_HUMAN	RPL18A	2	1	2	0	2
P61313	RL15_HUMAN	RPL15	P25398	RS12_HUMAN	RPS12	2	1	2	0	2
P61313	RL15_HUMAN	RPL15	P08865	RSSA_HUMAN	RPSA	2	1	2	0	2
P61313	RL15_HUMAN	RPL15	P39019	RS19_HUMAN	RPS19	2	1	2	0	2
P61313	RL15_HUMAN	RPL15	P62277	RS13_HUMAN	RPS13	2	1	2	0	2
P61313	RL15_HUMAN	RPL15	P18621	RL17_HUMAN	RPL17	2	1	2	0	2
P61313	RL15_HUMAN	RPL15	P62979	RS27A_HUMAN	RPS27A	1	1	1	0	1
P61313	RL15_HUMAN	RPL15	P63220	RS21_HUMAN	RPS21	1	1	1	0	1
P61313	RL15_HUMAN	RPL15	Q71UM5	RS27L_HUMAN	RPS27L	1	1	1	0	1
P61313	RL15_HUMAN	RPL15	P05388	RLA0_HUMAN	RPLP0	2	1	2	0	2
P61313	RL15_HUMAN	RPL15	P05386	RLA1_HUMAN	RPLP1	1	1	1	0	1
P61313	RL15_HUMAN	RPL15	P62269	RS18_HUMAN	RPS18	1	1	1	0	1
P61313	RL15_HUMAN	RPL15	P42677	RS27_HUMAN	RPS27	1	1	1	0	1
P61353	RL27_HUMAN	RPL27	P62899	RL31_HUMAN	RPL31	2	1	2	0	2
P61353	RL27_HUMAN	RPL27	P32969	RL9_HUMAN	RPL9P9	2	1	2	0	2
P61353	RL27_HUMAN	RPL27	P46783	RS10_HUMAN	RPS10	2	1	2	0	2
P61353	RL27_HUMAN	RPL27	P62277	RS13_HUMAN	RPS13	2	1	2	0	2
P61353	RL27_HUMAN	RPL27	P08708	RS17_HUMAN	RPS17	1	1	1	0	1
P61353	RL27_HUMAN	RPL27	P62266	RS23_HUMAN	RPS23	2	1	2	0	2
P61353	RL27_HUMAN	RPL27	P08865	RSSA_HUMAN	RPSA	2	1	2	0	2
P61353	RL27_HUMAN	RPL27	P62701	RS4X_HUMAN	RPS4X	2	1	2	0	2
P61353	RL27_HUMAN	RPL27	P62854	RS26_HUMAN	RPS26	2	1	2	0	3
P61353	RL27_HUMAN	RPL27	P46781	RS9_HUMAN	RPS9	2	1	2	0	2
P61353	RL27_HUMAN	RPL27	P62888	RL30_HUMAN	RPL30	3	2	3	0	3
P61353	RL27_HUMAN	RPL27	P36578	RL4_HUMAN	RPL4	2	1	2	0	2
P61353	RL27_HUMAN	RPL27	P62241	RS8_HUMAN	RPS8	2	1	2	0	2
P61353	RL27_HUMAN	RPL27	P63220	RS21_HUMAN	RPS21	1	1	1	0	1
P61353	RL27_HUMAN	RPL27	P62273	RS29_HUMAN	RPS29	1	1	1	0	1
P61353	RL27_HUMAN	RPL27	P62906	RL10A_HUMAN	RPL10A	1	1	1	0	1
P61353	RL27_HUMAN	RPL27	P61313	RL15_HUMAN	RPL15	1	1	1	0	1
P61353	RL27_HUMAN	RPL27	P62750	RL23A_HUMAN	RPL23A	1	1	1	0	1
P61353	RL27_HUMAN	RPL27	P46776	RL27A_HUMAN	RPL27A	1	1	1	0	1
P61353	RL27_HUMAN	RPL27	P39023	RL3_HUMAN	RPL3	1	1	1	0	1
P61353	RL27_HUMAN	RPL27	P42766	RL35_HUMAN	RPL35	1	1	1	0	1
P61353	RL27_HUMAN	RPL27	P61513	RL37A_HUMAN	RPL37A	2	2	2	0	2
P61353	RL27_HUMAN	RPL27	P18124	RL7_HUMAN	RPL7	1	1	1	0	1
P61353	RL27_HUMAN	RPL27	P62424	RL7A_HUMAN	RPL7A	1	1	1	0	1
P61353	RL27_HUMAN	RPL27	P62917	RL8_HUMAN	RPL8	1	1	1	0	1
P61353	RL27_HUMAN	RPL27	P05386	RLA1_HUMAN	RPLP1	1	1	1	0	1
P61353	RL27_HUMAN	RPL27	P05387	RLA2_HUMAN	RPLP2	1	1	1	0	1
P61353	RL27_HUMAN	RPL27	P62280	RS11_HUMAN	RPS11	1	1	1	0	1
P61353	RL27_HUMAN	RPL27	P62263	RS14_HUMAN	RPS14	1	1	1	0	1
P61353	RL27_HUMAN	RPL27	P62269	RS18_HUMAN	RPS18	1	1	1	0	1
P61353	RL27_HUMAN	RPL27	P62081	RS7_HUMAN	RPS7	1	1	1	0	1
P61513	RL37A_HUMAN	RPL37A	P62280	RS11_HUMAN	RPS11	2	1	2	0	2
P61513	RL37A_HUMAN	RPL37A	P62277	RS13_HUMAN	RPS13	2	1	2	0	2
P61513	RL37A_HUMAN	RPL37A	P62263	RS14_HUMAN	RPS14	2	1	2	0	2
P61513	RL37A_HUMAN	RPL37A	P08708	RS17_HUMAN	RPS17	1	1	1	0	1
P61513	RL37A_HUMAN	RPL37A	P62266	RS23_HUMAN	RPS23	2	1	2	0	2
P61513	RL37A_HUMAN	RPL37A	P62851	RS25_HUMAN	RPS25	2	1	2	0	2
P61513	RL37A_HUMAN	RPL37A	P62854	RS26_HUMAN	RPS26	2	1	2	0	3
P61513	RL37A_HUMAN	RPL37A	P62857	RS28_HUMAN	RPS28	1	1	1	0	1
P61513	RL37A_HUMAN	RPL37A	P62701	RS4X_HUMAN	RPS4X	2	1	2	0	2
P61513	RL37A_HUMAN	RPL37A	P62081	RS7_HUMAN	RPS7	2	1	2	0	2
P61513	RL37A_HUMAN	RPL37A	P62241	RS8_HUMAN	RPS8	3	2	3	0	3
P61513	RL37A_HUMAN	RPL37A	P08865	RSSA_HUMAN	RPSA	2	1	2	0	2
P61513	RL37A_HUMAN	RPL37A	P36578	RL4_HUMAN	RPL4	3	2	3	0	3
P61513	RL37A_HUMAN	RPL37A	P62424	RL7A_HUMAN	RPL7A	3	2	3	0	3
P61513	RL37A_HUMAN	RPL37A	P18124	RL7_HUMAN	RPL7	2	1	2	0	2
P61513	RL37A_HUMAN	RPL37A	P39019	RS19_HUMAN	RPS19	2	1	2	0	2
P61513	RL37A_HUMAN	RPL37A	P46782	RS5_HUMAN	RPS5	2	1	2	0	2
P61513	RL37A_HUMAN	RPL37A	P32969	RL9_HUMAN	RPL9P9	2	1	2	0	2
P61513	RL37A_HUMAN	RPL37A	P60866	RS20_HUMAN	RPS20	2	1	2	0	2
P61513	RL37A_HUMAN	RPL37A	P25398	RS12_HUMAN	RPS12	2	1	2	0	2
P61513	RL37A_HUMAN	RPL37A	P63220	RS21_HUMAN	RPS21	1	1	1	0	1
P61513	RL37A_HUMAN	RPL37A	P62979	RS27A_HUMAN	RPS27A	1	1	1	0	1
P61513	RL37A_HUMAN	RPL37A	Q71UM5	RS27L_HUMAN	RPS27L	1	1	1	0	1
P61513	RL37A_HUMAN	RPL37A	P62269	RS18_HUMAN	RPS18	1	1	1	0	1
P62081	RS7_HUMAN	RPS7	P62241	RS8_HUMAN	RPS8	3	1	3	0	3
P62081	RS7_HUMAN	RPS7	P08865	RSSA_HUMAN	RPSA	2	1	2	0	2
P62081	RS7_HUMAN	RPS7	P46781	RS9_HUMAN	RPS9	3	1	3	0	3
P62081	RS7_HUMAN	RPS7	P25398	RS12_HUMAN	RPS12	2	1	2	0	2
P62081	RS7_HUMAN	RPS7	P60866	RS20_HUMAN	RPS20	2	1	2	0	2
P62081	RS7_HUMAN	RPS7	P62854	RS26_HUMAN	RPS26	2	1	2	0	3
P62081	RS7_HUMAN	RPS7	Q71UM5	RS27L_HUMAN	RPS27L	1	1	1	0	1
P62081	RS7_HUMAN	RPS7	P42677	RS27_HUMAN	RPS27	2	1	2	0	2
P62081	RS7_HUMAN	RPS7	P62857	RS28_HUMAN	RPS28	1	1	1	0	1
P62081	RS7_HUMAN	RPS7	P62906	RL10A_HUMAN	RPL10A	1	1	1	0	1
P62081	RS7_HUMAN	RPS7	P30050	RL12_HUMAN	RPL12	1	1	1	0	1
P62241	RS8_HUMAN	RPS8	P08865	RSSA_HUMAN	RPSA	3	1	3	0	3
P62241	RS8_HUMAN	RPS8	P46781	RS9_HUMAN	RPS9	3	1	3	0	3
P62241	RS8_HUMAN	RPS8	Q9Y2R9	RT07_HUMAN	MRPS7	1	1	1	0	2
P62241	RS8_HUMAN	RPS8	P63173	RL38_HUMAN	RPL38	1	1	1	0	1
P62263	RS14_HUMAN	RPS14	P62857	RS28_HUMAN	RPS28	2	2	2	0	2
P62263	RS14_HUMAN	RPS14	P39019	RS19_HUMAN	RPS19	4	2	4	0	4
P62263	RS14_HUMAN	RPS14	P62273	RS29_HUMAN	RPS29	3	2	3	0	3
P62263	RS14_HUMAN	RPS14	P62266	RS23_HUMAN	RPS23	3	1	3	0	3
P62263	RS14_HUMAN	RPS14	P62081	RS7_HUMAN	RPS7	3	1	3	0	3
P62263	RS14_HUMAN	RPS14	P62241	RS8_HUMAN	RPS8	3	1	3	0	3
P62263	RS14_HUMAN	RPS14	P46782	RS5_HUMAN	RPS5	3	1	3	0	3
P62263	RS14_HUMAN	RPS14	P08865	RSSA_HUMAN	RPSA	2	1	2	0	2
P62263	RS14_HUMAN	RPS14	P62851	RS25_HUMAN	RPS25	3	1	3	0	3
P62263	RS14_HUMAN	RPS14	P62841	RS15_HUMAN	RPS15	1	1	1	0	1
P62263	RS14_HUMAN	RPS14	P46781	RS9_HUMAN	RPS9	3	1	3	0	3
P62263	RS14_HUMAN	RPS14	P62854	RS26_HUMAN	RPS26	3	1	3	0	4
P62263	RS14_HUMAN	RPS14	P62906	RL10A_HUMAN	RPL10A	2	2	2	0	2
P62263	RS14_HUMAN	RPS14	P30050	RL12_HUMAN	RPL12	1	1	1	0	1
P62263	RS14_HUMAN	RPS14	P18621	RL17_HUMAN	RPL17	1	1	1	0	1
P62263	RS14_HUMAN	RPS14	P46776	RL27A_HUMAN	RPL27A	1	1	1	0	1
P62263	RS14_HUMAN	RPS14	P46779	RL28_HUMAN	RPL28	1	1	1	0	1
P62266	RS23_HUMAN	RPS23	P62851	RS25_HUMAN	RPS25	3	1	3	0	3
P62266	RS23_HUMAN	RPS23	P62857	RS28_HUMAN	RPS28	2	1	2	0	2
P62266	RS23_HUMAN	RPS23	P62701	RS4X_HUMAN	RPS4X	3	1	3	0	3
P62266	RS23_HUMAN	RPS23	P46782	RS5_HUMAN	RPS5	3	1	3	0	3
P62266	RS23_HUMAN	RPS23	P62081	RS7_HUMAN	RPS7	3	1	3	0	3
P62266	RS23_HUMAN	RPS23	P62241	RS8_HUMAN	RPS8	3	1	3	0	3
P62266	RS23_HUMAN	RPS23	P08865	RSSA_HUMAN	RPSA	3	1	3	0	3
P62266	RS23_HUMAN	RPS23	P62854	RS26_HUMAN	RPS26	3	1	3	0	4
P62266	RS23_HUMAN	RPS23	P46781	RS9_HUMAN	RPS9	3	1	3	0	3
P62266	RS23_HUMAN	RPS23	P62979	RS27A_HUMAN	RPS27A	1	1	1	0	1
P62266	RS23_HUMAN	RPS23	P62273	RS29_HUMAN	RPS29	2	1	2	0	2
P62266	RS23_HUMAN	RPS23	Q71UM5	RS27L_HUMAN	RPS27L	1	1	1	0	1
P62266	RS23_HUMAN	RPS23	P62269	RS18_HUMAN	RPS18	2	1	2	0	2
P62266	RS23_HUMAN	RPS23	P42677	RS27_HUMAN	RPS27	2	1	2	0	2
P62266	RS23_HUMAN	RPS23	P46776	RL27A_HUMAN	RPL27A	1	1	1	0	1
P62269	RS18_HUMAN	RPS18	P08865	RSSA_HUMAN	RPSA	2	1	2	0	2
P62269	RS18_HUMAN	RPS18	P46783	RS10_HUMAN	RPS10	2	1	2	0	2
P62269	RS18_HUMAN	RPS18	P25398	RS12_HUMAN	RPS12	2	1	2	0	2
P62269	RS18_HUMAN	RPS18	P62277	RS13_HUMAN	RPS13	2	1	2	0	2
P62269	RS18_HUMAN	RPS18	P62263	RS14_HUMAN	RPS14	2	1	2	0	2
P62269	RS18_HUMAN	RPS18	P63220	RS21_HUMAN	RPS21	1	1	1	0	1
P62269	RS18_HUMAN	RPS18	P62851	RS25_HUMAN	RPS25	2	1	2	0	2
P62269	RS18_HUMAN	RPS18	P62854	RS26_HUMAN	RPS26	2	1	2	0	3
P62269	RS18_HUMAN	RPS18	P42677	RS27_HUMAN	RPS27	2	1	2	0	2
P62269	RS18_HUMAN	RPS18	P62857	RS28_HUMAN	RPS28	1	1	1	0	1
P62269	RS18_HUMAN	RPS18	P46782	RS5_HUMAN	RPS5	2	1	2	0	2
P62269	RS18_HUMAN	RPS18	P62081	RS7_HUMAN	RPS7	2	1	2	0	2
P62269	RS18_HUMAN	RPS18	P62241	RS8_HUMAN	RPS8	2	1	2	0	2
P62269	RS18_HUMAN	RPS18	P62906	RL10A_HUMAN	RPL10A	1	1	1	0	1
P62269	RS18_HUMAN	RPS18	P39023	RL3_HUMAN	RPL3	1	1	1	0	1
P62269	RS18_HUMAN	RPS18	P62899	RL31_HUMAN	RPL31	1	1	1	0	1
P62269	RS18_HUMAN	RPS18	P42766	RL35_HUMAN	RPL35	1	1	1	0	1
P62269	RS18_HUMAN	RPS18	P62280	RS11_HUMAN	RPS11	1	1	1	0	1
P62273	RS29_HUMAN	RPS29	P08865	RSSA_HUMAN	RPSA	1	1	1	0	1
P62273	RS29_HUMAN	RPS29	P46781	RS9_HUMAN	RPS9	3	1	3	0	3
P62273	RS29_HUMAN	RPS29	P62241	RS8_HUMAN	RPS8	2	1	2	0	2
P62273	RS29_HUMAN	RPS29	P25398	RS12_HUMAN	RPS12	1	1	1	0	1
P62273	RS29_HUMAN	RPS29	P62277	RS13_HUMAN	RPS13	2	1	2	0	2
P62273	RS29_HUMAN	RPS29	P62269	RS18_HUMAN	RPS18	1	1	1	0	1
P62273	RS29_HUMAN	RPS29	P39019	RS19_HUMAN	RPS19	1	1	1	0	1
P62273	RS29_HUMAN	RPS29	P60866	RS20_HUMAN	RPS20	1	1	1	0	1
P62273	RS29_HUMAN	RPS29	P62851	RS25_HUMAN	RPS25	1	1	1	0	1
P62273	RS29_HUMAN	RPS29	P62854	RS26_HUMAN	RPS26	1	1	1	0	1
P62273	RS29_HUMAN	RPS29	P62857	RS28_HUMAN	RPS28	1	1	1	0	1
P62273	RS29_HUMAN	RPS29	P62081	RS7_HUMAN	RPS7	1	1	1	0	1
P62273	RS29_HUMAN	RPS29	P84098	RL19_HUMAN	RPL19	1	1	1	0	1
P62273	RS29_HUMAN	RPS29	P32969	RL9_HUMAN	RPL9P9	1	1	1	0	1
P62277	RS13_HUMAN	RPS13	P39019	RS19_HUMAN	RPS19	4	2	4	0	4
P62277	RS13_HUMAN	RPS13	P62241	RS8_HUMAN	RPS8	5	3	5	0	5
P62277	RS13_HUMAN	RPS13	P62263	RS14_HUMAN	RPS14	4	2	4	0	4
P62277	RS13_HUMAN	RPS13	P62266	RS23_HUMAN	RPS23	3	1	3	0	3
P62277	RS13_HUMAN	RPS13	P62854	RS26_HUMAN	RPS26	3	1	3	0	4
P62277	RS13_HUMAN	RPS13	P46782	RS5_HUMAN	RPS5	3	1	3	0	3
P62277	RS13_HUMAN	RPS13	P62081	RS7_HUMAN	RPS7	3	1	3	0	3
P62277	RS13_HUMAN	RPS13	P62841	RS15_HUMAN	RPS15	2	1	2	0	2
P62277	RS13_HUMAN	RPS13	P62851	RS25_HUMAN	RPS25	3	1	3	0	3
P62277	RS13_HUMAN	RPS13	P08865	RSSA_HUMAN	RPSA	3	1	3	0	3
P62277	RS13_HUMAN	RPS13	P62857	RS28_HUMAN	RPS28	2	1	2	0	2
P62277	RS13_HUMAN	RPS13	P46781	RS9_HUMAN	RPS9	3	1	3	0	3
P62277	RS13_HUMAN	RPS13	P60866	RS20_HUMAN	RPS20	3	1	3	0	3
P62277	RS13_HUMAN	RPS13	P08708	RS17_HUMAN	RPS17	1	1	1	0	1
P62277	RS13_HUMAN	RPS13	P63220	RS21_HUMAN	RPS21	2	1	2	0	2
P62277	RS13_HUMAN	RPS13	P62979	RS27A_HUMAN	RPS27A	1	1	1	0	1
P62277	RS13_HUMAN	RPS13	Q71UM5	RS27L_HUMAN	RPS27L	2	1	2	0	2
P62277	RS13_HUMAN	RPS13	P46776	RL27A_HUMAN	RPL27A	1	1	1	0	1
P62277	RS13_HUMAN	RPS13	P42766	RL35_HUMAN	RPL35	1	1	1	0	1
P62280	RS11_HUMAN	RPS11	P08708	RS17_HUMAN	RPS17	3	2	3	0	3
P62280	RS11_HUMAN	RPS11	P25398	RS12_HUMAN	RPS12	4	2	4	0	4
P62280	RS11_HUMAN	RPS11	P60866	RS20_HUMAN	RPS20	3	2	3	0	3
P62280	RS11_HUMAN	RPS11	P62854	RS26_HUMAN	RPS26	3	2	3	0	4
P62280	RS11_HUMAN	RPS11	P62273	RS29_HUMAN	RPS29	1	1	1	0	1
P62280	RS11_HUMAN	RPS11	P62851	RS25_HUMAN	RPS25	2	2	2	0	2
P62280	RS11_HUMAN	RPS11	P63220	RS21_HUMAN	RPS21	2	2	2	0	2
P62280	RS11_HUMAN	RPS11	P39019	RS19_HUMAN	RPS19	3	2	3	0	3
P62280	RS11_HUMAN	RPS11	P62857	RS28_HUMAN	RPS28	1	1	1	0	1
P62280	RS11_HUMAN	RPS11	P62263	RS14_HUMAN	RPS14	3	2	3	0	3
P62280	RS11_HUMAN	RPS11	P62888	RL30_HUMAN	RPL30	4	3	3	0	4
P62280	RS11_HUMAN	RPS11	P62277	RS13_HUMAN	RPS13	2	1	2	0	2
P62280	RS11_HUMAN	RPS11	P62266	RS23_HUMAN	RPS23	3	1	3	0	3
P62280	RS11_HUMAN	RPS11	P46782	RS5_HUMAN	RPS5	2	1	2	0	2
P62280	RS11_HUMAN	RPS11	P62241	RS8_HUMAN	RPS8	2	1	2	0	2
P62280	RS11_HUMAN	RPS11	P62081	RS7_HUMAN	RPS7	3	1	3	0	3
P62280	RS11_HUMAN	RPS11	P62979	RS27A_HUMAN	RPS27A	1	1	1	0	1
P62280	RS11_HUMAN	RPS11	Q71UM5	RS27L_HUMAN	RPS27L	1	1	1	0	1
P62280	RS11_HUMAN	RPS11	P46781	RS9_HUMAN	RPS9	2	1	2	0	2
P62280	RS11_HUMAN	RPS11	P26373	RL13_HUMAN	RPL13	1	1	1	0	1
P62280	RS11_HUMAN	RPS11	P46776	RL27A_HUMAN	RPL27A	1	1	1	0	1
P62280	RS11_HUMAN	RPS11	P46779	RL28_HUMAN	RPL28	1	1	1	0	1
P62280	RS11_HUMAN	RPS11	P63173	RL38_HUMAN	RPL38	1	1	1	0	1
P62280	RS11_HUMAN	RPS11	P42677	RS27_HUMAN	RPS27	1	1	1	0	1
P62280	RS11_HUMAN	RPS11	P08865	RSSA_HUMAN	RPSA	1	1	1	0	1
P62424	RL7A_HUMAN	RPL7A	P18124	RL7_HUMAN	RPL7	2	1	2	0	2
P62424	RL7A_HUMAN	RPL7A	P46781	RS9_HUMAN	RPS9	2	1	2	0	2
P62424	RL7A_HUMAN	RPL7A	P05388	RLA0_HUMAN	RPLP0	3	1	3	0	3
P62424	RL7A_HUMAN	RPL7A	P62917	RL8_HUMAN	RPL8	2	1	2	0	2
P62424	RL7A_HUMAN	RPL7A	P32969	RL9_HUMAN	RPL9P9	2	1	2	0	2
P62424	RL7A_HUMAN	RPL7A	P62277	RS13_HUMAN	RPS13	2	1	2	0	2
P62424	RL7A_HUMAN	RPL7A	P39019	RS19_HUMAN	RPS19	2	1	2	0	2
P62424	RL7A_HUMAN	RPL7A	P60866	RS20_HUMAN	RPS20	2	1	2	0	2
P62424	RL7A_HUMAN	RPL7A	P62266	RS23_HUMAN	RPS23	2	1	2	0	2
P62424	RL7A_HUMAN	RPL7A	P62851	RS25_HUMAN	RPS25	2	1	2	0	2
P62424	RL7A_HUMAN	RPL7A	P62854	RS26_HUMAN	RPS26	2	1	2	0	3
P62424	RL7A_HUMAN	RPL7A	P62857	RS28_HUMAN	RPS28	1	1	1	0	1
P62424	RL7A_HUMAN	RPL7A	P62701	RS4X_HUMAN	RPS4X	2	1	2	0	2
P62424	RL7A_HUMAN	RPL7A	P46782	RS5_HUMAN	RPS5	2	1	2	0	2
P62424	RL7A_HUMAN	RPL7A	P62241	RS8_HUMAN	RPS8	2	1	2	0	2
P62424	RL7A_HUMAN	RPL7A	P08865	RSSA_HUMAN	RPSA	2	1	2	0	2
P62424	RL7A_HUMAN	RPL7A	P25398	RS12_HUMAN	RPS12	2	1	2	0	2
P62424	RL7A_HUMAN	RPL7A	P62280	RS11_HUMAN	RPS11	2	1	2	0	2
P62424	RL7A_HUMAN	RPL7A	P62263	RS14_HUMAN	RPS14	2	1	2	0	2
P62424	RL7A_HUMAN	RPL7A	P05386	RLA1_HUMAN	RPLP1	2	1	2	0	2
P62424	RL7A_HUMAN	RPL7A	P62979	RS27A_HUMAN	RPS27A	1	1	1	0	1
P62424	RL7A_HUMAN	RPL7A	P63220	RS21_HUMAN	RPS21	1	1	1	0	1
P62424	RL7A_HUMAN	RPL7A	Q71UM5	RS27L_HUMAN	RPS27L	1	1	1	0	1
P62424	RL7A_HUMAN	RPL7A	P05387	RLA2_HUMAN	RPLP2	1	1	1	0	1
P62424	RL7A_HUMAN	RPL7A	P62841	RS15_HUMAN	RPS15	1	1	1	0	1
P62424	RL7A_HUMAN	RPL7A	P62269	RS18_HUMAN	RPS18	1	1	1	0	1
P62424	RL7A_HUMAN	RPL7A	P62081	RS7_HUMAN	RPS7	1	1	1	0	1
P62701	RS4X_HUMAN	RPS4X	P62081	RS7_HUMAN	RPS7	4	2	4	0	4
P62701	RS4X_HUMAN	RPS4X	P62241	RS8_HUMAN	RPS8	4	2	4	0	4
P62701	RS4X_HUMAN	RPS4X	P62841	RS15_HUMAN	RPS15	1	1	1	0	1
P62701	RS4X_HUMAN	RPS4X	P08708	RS17_HUMAN	RPS17	2	2	2	0	2
P62701	RS4X_HUMAN	RPS4X	P39019	RS19_HUMAN	RPS19	4	2	4	0	4
P62701	RS4X_HUMAN	RPS4X	P60866	RS20_HUMAN	RPS20	4	2	4	0	4
P62701	RS4X_HUMAN	RPS4X	P46782	RS5_HUMAN	RPS5	4	2	4	0	4
P62701	RS4X_HUMAN	RPS4X	P46781	RS9_HUMAN	RPS9	3	2	3	0	3
P62701	RS4X_HUMAN	RPS4X	P62280	RS11_HUMAN	RPS11	4	2	4	0	4
P62701	RS4X_HUMAN	RPS4X	P25398	RS12_HUMAN	RPS12	4	2	4	0	4
P62701	RS4X_HUMAN	RPS4X	P62277	RS13_HUMAN	RPS13	4	2	4	0	4
P62701	RS4X_HUMAN	RPS4X	P62269	RS18_HUMAN	RPS18	3	2	3	0	3
P62701	RS4X_HUMAN	RPS4X	P46783	RS10_HUMAN	RPS10	4	2	4	0	4
P62701	RS4X_HUMAN	RPS4X	P63220	RS21_HUMAN	RPS21	3	2	3	0	3
P62701	RS4X_HUMAN	RPS4X	P62263	RS14_HUMAN	RPS14	4	2	4	0	4
P62701	RS4X_HUMAN	RPS4X	P08865	RSSA_HUMAN	RPSA	3	1	3	0	3
P62701	RS4X_HUMAN	RPS4X	P42677	RS27_HUMAN	RPS27	2	1	2	0	2
P62701	RS4X_HUMAN	RPS4X	P62273	RS29_HUMAN	RPS29	1	1	1	0	1
P62701	RS4X_HUMAN	RPS4X	P42766	RL35_HUMAN	RPL35	1	1	1	0	1
P62750	RL23A_HUMAN	RPL23A	P62829	RL23_HUMAN	RPL23	2	1	2	0	2
P62750	RL23A_HUMAN	RPL23A	P83731	RL24_HUMAN	RPL24	3	1	3	0	3
P62750	RL23A_HUMAN	RPL23A	P46776	RL27A_HUMAN	RPL27A	2	1	2	0	2
P62750	RL23A_HUMAN	RPL23A	P62899	RL31_HUMAN	RPL31	2	1	2	0	2
P62750	RL23A_HUMAN	RPL23A	P39023	RL3_HUMAN	RPL3	2	1	2	0	2
P62750	RL23A_HUMAN	RPL23A	P18124	RL7_HUMAN	RPL7	2	1	2	0	2
P62750	RL23A_HUMAN	RPL23A	P62917	RL8_HUMAN	RPL8	2	1	2	0	2
P62750	RL23A_HUMAN	RPL23A	P39019	RS19_HUMAN	RPS19	2	1	2	0	2
P62750	RL23A_HUMAN	RPL23A	P62266	RS23_HUMAN	RPS23	2	1	2	0	2
P62750	RL23A_HUMAN	RPL23A	P62701	RS4X_HUMAN	RPS4X	2	1	2	0	2
P62750	RL23A_HUMAN	RPL23A	P62241	RS8_HUMAN	RPS8	2	1	2	0	2
P62750	RL23A_HUMAN	RPL23A	P62280	RS11_HUMAN	RPS11	3	1	3	0	3
P62750	RL23A_HUMAN	RPL23A	P62854	RS26_HUMAN	RPS26	2	1	2	0	3
P62750	RL23A_HUMAN	RPL23A	P32969	RL9_HUMAN	RPL9P9	2	1	2	0	2
P62750	RL23A_HUMAN	RPL23A	P61513	RL37A_HUMAN	RPL37A	3	2	3	0	3
P62750	RL23A_HUMAN	RPL23A	P62424	RL7A_HUMAN	RPL7A	3	1	3	0	3
P62750	RL23A_HUMAN	RPL23A	P46782	RS5_HUMAN	RPS5	2	1	2	0	2
P62750	RL23A_HUMAN	RPL23A	P60866	RS20_HUMAN	RPS20	2	1	2	0	2
P62750	RL23A_HUMAN	RPL23A	P62851	RS25_HUMAN	RPS25	2	1	2	0	2
P62750	RL23A_HUMAN	RPL23A	P62081	RS7_HUMAN	RPS7	2	1	2	0	2
P62750	RL23A_HUMAN	RPL23A	P36578	RL4_HUMAN	RPL4	2	1	2	0	2
P62750	RL23A_HUMAN	RPL23A	P62888	RL30_HUMAN	RPL30	2	1	2	0	2
P62750	RL23A_HUMAN	RPL23A	P08865	RSSA_HUMAN	RPSA	2	1	2	0	2
P62750	RL23A_HUMAN	RPL23A	P62263	RS14_HUMAN	RPS14	2	1	2	0	2
P62750	RL23A_HUMAN	RPL23A	P62277	RS13_HUMAN	RPS13	2	1	2	0	2
P62750	RL23A_HUMAN	RPL23A	P05388	RLA0_HUMAN	RPLP0	3	1	3	0	3
P62750	RL23A_HUMAN	RPL23A	P62857	RS28_HUMAN	RPS28	1	1	1	0	1
P62750	RL23A_HUMAN	RPL23A	P42766	RL35_HUMAN	RPL35	3	1	3	0	3
P62750	RL23A_HUMAN	RPL23A	P46781	RS9_HUMAN	RPS9	2	1	2	0	2
P62750	RL23A_HUMAN	RPL23A	P63173	RL38_HUMAN	RPL38	2	1	2	0	2
P62750	RL23A_HUMAN	RPL23A	P63220	RS21_HUMAN	RPS21	1	1	1	0	1
P62750	RL23A_HUMAN	RPL23A	P62979	RS27A_HUMAN	RPS27A	1	1	1	0	1
P62750	RL23A_HUMAN	RPL23A	Q71UM5	RS27L_HUMAN	RPS27L	1	1	1	0	1
P62750	RL23A_HUMAN	RPL23A	P42677	RS27_HUMAN	RPS27	2	1	2	0	2
P62750	RL23A_HUMAN	RPL23A	Q9Y2R9	RT07_HUMAN	MRPS7	1	1	1	0	1
P62750	RL23A_HUMAN	RPL23A	P05386	RLA1_HUMAN	RPLP1	1	1	1	0	1
P62750	RL23A_HUMAN	RPL23A	P46783	RS10_HUMAN	RPS10	1	1	1	0	1
P62750	RL23A_HUMAN	RPL23A	P25398	RS12_HUMAN	RPS12	1	1	1	0	1
P62750	RL23A_HUMAN	RPL23A	P62841	RS15_HUMAN	RPS15	1	1	1	0	1
P62750	RL23A_HUMAN	RPL23A	P62269	RS18_HUMAN	RPS18	1	1	1	0	1
P62829	RL23_HUMAN	RPL23	P83731	RL24_HUMAN	RPL24	2	1	2	0	2
P62829	RL23_HUMAN	RPL23	P61353	RL27_HUMAN	RPL27	2	1	2	0	2
P62829	RL23_HUMAN	RPL23	P62899	RL31_HUMAN	RPL31	2	1	2	0	2
P62829	RL23_HUMAN	RPL23	P61513	RL37A_HUMAN	RPL37A	2	1	2	0	2
P62829	RL23_HUMAN	RPL23	P62424	RL7A_HUMAN	RPL7A	2	1	2	0	2
P62829	RL23_HUMAN	RPL23	P18124	RL7_HUMAN	RPL7	2	1	2	0	2
P62829	RL23_HUMAN	RPL23	P62917	RL8_HUMAN	RPL8	2	1	2	0	2
P62829	RL23_HUMAN	RPL23	P32969	RL9_HUMAN	RPL9P9	2	1	2	0	2
P62829	RL23_HUMAN	RPL23	P62266	RS23_HUMAN	RPS23	2	1	2	0	2
P62829	RL23_HUMAN	RPL23	P62857	RS28_HUMAN	RPS28	1	1	1	0	1
P62829	RL23_HUMAN	RPL23	P62241	RS8_HUMAN	RPS8	2	1	2	0	2
P62829	RL23_HUMAN	RPL23	P08865	RSSA_HUMAN	RPSA	2	1	2	0	2
P62829	RL23_HUMAN	RPL23	P62277	RS13_HUMAN	RPS13	2	1	2	0	2
P62829	RL23_HUMAN	RPL23	P36578	RL4_HUMAN	RPL4	2	1	2	0	2
P62829	RL23_HUMAN	RPL23	P62263	RS14_HUMAN	RPS14	2	1	2	0	2
P62829	RL23_HUMAN	RPL23	P25398	RS12_HUMAN	RPS12	2	1	2	0	2
P62829	RL23_HUMAN	RPL23	P62701	RS4X_HUMAN	RPS4X	2	1	2	0	2
P62829	RL23_HUMAN	RPL23	P05387	RLA2_HUMAN	RPLP2	3	1	3	0	3
P62829	RL23_HUMAN	RPL23	P39019	RS19_HUMAN	RPS19	2	1	2	0	2
P62829	RL23_HUMAN	RPL23	P62854	RS26_HUMAN	RPS26	2	1	2	0	3
P62829	RL23_HUMAN	RPL23	P60866	RS20_HUMAN	RPS20	2	1	2	0	2
P62829	RL23_HUMAN	RPL23	P62888	RL30_HUMAN	RPL30	2	1	2	0	2
P62829	RL23_HUMAN	RPL23	P39023	RL3_HUMAN	RPL3	2	1	2	0	2
P62829	RL23_HUMAN	RPL23	P08708	RS17_HUMAN	RPS17	1	1	1	0	1
P62829	RL23_HUMAN	RPL23	P62081	RS7_HUMAN	RPS7	2	1	2	0	2
P62829	RL23_HUMAN	RPL23	P46782	RS5_HUMAN	RPS5	2	1	2	0	2
P62829	RL23_HUMAN	RPL23	P05388	RLA0_HUMAN	RPLP0	2	1	2	0	2
P62829	RL23_HUMAN	RPL23	P62280	RS11_HUMAN	RPS11	2	1	2	0	2
P62829	RL23_HUMAN	RPL23	P62851	RS25_HUMAN	RPS25	2	1	2	0	2
P62829	RL23_HUMAN	RPL23	P05386	RLA1_HUMAN	RPLP1	2	1	2	0	2
P62829	RL23_HUMAN	RPL23	P63220	RS21_HUMAN	RPS21	2	1	2	0	2
P62829	RL23_HUMAN	RPL23	P62979	RS27A_HUMAN	RPS27A	1	1	1	0	1
P62829	RL23_HUMAN	RPL23	Q71UM5	RS27L_HUMAN	RPS27L	1	1	1	0	1
P62829	RL23_HUMAN	RPL23	P46776	RL27A_HUMAN	RPL27A	1	1	1	0	1
P62829	RL23_HUMAN	RPL23	P46779	RL28_HUMAN	RPL28	1	1	1	0	1
P62829	RL23_HUMAN	RPL23	P42766	RL35_HUMAN	RPL35	1	1	1	0	1
P62829	RL23_HUMAN	RPL23	P63173	RL38_HUMAN	RPL38	1	1	1	0	1
P62829	RL23_HUMAN	RPL23	P62841	RS15_HUMAN	RPS15	1	1	1	0	1
P62829	RL23_HUMAN	RPL23	P62269	RS18_HUMAN	RPS18	1	1	1	0	1
P62829	RL23_HUMAN	RPL23	P42677	RS27_HUMAN	RPS27	1	1	1	0	1
P62829	RL23_HUMAN	RPL23	P46781	RS9_HUMAN	RPS9	1	1	1	0	1
P62841	RS15_HUMAN	RPS15	P62269	RS18_HUMAN	RPS18	2	1	2	0	2
P62841	RS15_HUMAN	RPS15	P62081	RS7_HUMAN	RPS7	2	1	2	0	2
P62841	RS15_HUMAN	RPS15	P08865	RSSA_HUMAN	RPSA	2	1	2	0	2
P62841	RS15_HUMAN	RPS15	P39019	RS19_HUMAN	RPS19	3	1	3	0	3
P62841	RS15_HUMAN	RPS15	P08708	RS17_HUMAN	RPS17	2	1	2	0	2
P62841	RS15_HUMAN	RPS15	P62266	RS23_HUMAN	RPS23	2	1	2	0	2
P62841	RS15_HUMAN	RPS15	P62854	RS26_HUMAN	RPS26	1	1	1	0	1
P62841	RS15_HUMAN	RPS15	P62851	RS25_HUMAN	RPS25	3	1	3	0	3
P62841	RS15_HUMAN	RPS15	P62857	RS28_HUMAN	RPS28	1	1	1	0	1
P62841	RS15_HUMAN	RPS15	P62273	RS29_HUMAN	RPS29	2	1	2	0	2
P62841	RS15_HUMAN	RPS15	P46783	RS10_HUMAN	RPS10	1	1	1	0	1
P62841	RS15_HUMAN	RPS15	P46781	RS9_HUMAN	RPS9	2	1	2	0	2
P62841	RS15_HUMAN	RPS15	P61313	RL15_HUMAN	RPL15	1	1	1	0	1
P62841	RS15_HUMAN	RPS15	Q02543	RL18A_HUMAN	RPL18A	1	1	1	0	1
P62841	RS15_HUMAN	RPS15	P61353	RL27_HUMAN	RPL27	1	1	1	0	1
P62841	RS15_HUMAN	RPS15	P46776	RL27A_HUMAN	RPL27A	1	1	1	0	1
P62841	RS15_HUMAN	RPS15	P46779	RL28_HUMAN	RPL28	1	1	1	0	1
P62841	RS15_HUMAN	RPS15	P62888	RL30_HUMAN	RPL30	1	1	1	0	1
P62841	RS15_HUMAN	RPS15	P62899	RL31_HUMAN	RPL31	1	1	1	0	1
P62841	RS15_HUMAN	RPS15	P61513	RL37A_HUMAN	RPL37A	1	1	1	0	1
P62841	RS15_HUMAN	RPS15	P62280	RS11_HUMAN	RPS11	1	1	1	0	1
P62841	RS15_HUMAN	RPS15	P42677	RS27_HUMAN	RPS27	1	1	1	0	1
P62841	RS15_HUMAN	RPS15	P62241	RS8_HUMAN	RPS8	1	1	1	0	1
P62851	RS25_HUMAN	RPS25	P62241	RS8_HUMAN	RPS8	3	1	3	0	3
P62851	RS25_HUMAN	RPS25	P08865	RSSA_HUMAN	RPSA	1	1	1	0	1
P62851	RS25_HUMAN	RPS25	P62857	RS28_HUMAN	RPS28	2	1	2	0	2
P62851	RS25_HUMAN	RPS25	P62701	RS4X_HUMAN	RPS4X	3	1	3	0	3
P62851	RS25_HUMAN	RPS25	P46781	RS9_HUMAN	RPS9	3	1	3	0	3
P62851	RS25_HUMAN	RPS25	P62081	RS7_HUMAN	RPS7	3	1	3	0	3
P62851	RS25_HUMAN	RPS25	P62854	RS26_HUMAN	RPS26	3	1	3	0	4
P62851	RS25_HUMAN	RPS25	Q71UM5	RS27L_HUMAN	RPS27L	1	1	1	0	1
P62851	RS25_HUMAN	RPS25	P25398	RS12_HUMAN	RPS12	2	1	2	0	2
P62851	RS25_HUMAN	RPS25	P61353	RL27_HUMAN	RPL27	1	1	1	0	1
P62851	RS25_HUMAN	RPS25	P46779	RL28_HUMAN	RPL28	1	1	1	0	1
P62851	RS25_HUMAN	RPS25	P62888	RL30_HUMAN	RPL30	1	1	1	0	1
P62851	RS25_HUMAN	RPS25	P42766	RL35_HUMAN	RPL35	1	1	1	0	1
P62851	RS25_HUMAN	RPS25	P32969	RL9_HUMAN	RPL9P9	1	1	1	0	1
P62854	RS26_HUMAN	RPS26	P62701	RS4X_HUMAN	RPS4X	3	1	3	0	4
P62854	RS26_HUMAN	RPS26	P62241	RS8_HUMAN	RPS8	3	1	3	0	4
P62854	RS26_HUMAN	RPS26	P08865	RSSA_HUMAN	RPSA	2	1	2	0	3
P62854	RS26_HUMAN	RPS26	P46782	RS5_HUMAN	RPS5	3	1	3	0	4
P62854	RS26_HUMAN	RPS26	P62979	RS27A_HUMAN	RPS27A	1	1	1	0	1
P62854	RS26_HUMAN	RPS26	P62857	RS28_HUMAN	RPS28	1	1	1	0	1
P62857	RS28_HUMAN	RPS28	P62701	RS4X_HUMAN	RPS4X	2	1	2	0	2
P62857	RS28_HUMAN	RPS28	P62241	RS8_HUMAN	RPS8	2	1	2	0	2
P62857	RS28_HUMAN	RPS28	P08865	RSSA_HUMAN	RPSA	2	1	2	0	2
P62857	RS28_HUMAN	RPS28	P46781	RS9_HUMAN	RPS9	2	1	2	0	2
P62857	RS28_HUMAN	RPS28	P46783	RS10_HUMAN	RPS10	1	1	1	0	1
P62857	RS28_HUMAN	RPS28	P42677	RS27_HUMAN	RPS27	1	1	1	0	1
P62888	RL30_HUMAN	RPL30	P36578	RL4_HUMAN	RPL4	3	2	3	0	3
P62888	RL30_HUMAN	RPL30	P62277	RS13_HUMAN	RPS13	3	2	3	0	3
P62888	RL30_HUMAN	RPL30	P62917	RL8_HUMAN	RPL8	2	1	2	0	2
P62888	RL30_HUMAN	RPL30	P61513	RL37A_HUMAN	RPL37A	3	2	3	0	3
P62888	RL30_HUMAN	RPL30	P62424	RL7A_HUMAN	RPL7A	3	2	3	0	3
P62888	RL30_HUMAN	RPL30	P18124	RL7_HUMAN	RPL7	2	1	2	0	2
P62888	RL30_HUMAN	RPL30	P62263	RS14_HUMAN	RPS14	2	1	2	0	2
P62888	RL30_HUMAN	RPL30	P46782	RS5_HUMAN	RPS5	2	1	2	0	2
P62888	RL30_HUMAN	RPL30	P62241	RS8_HUMAN	RPS8	3	2	3	0	3
P62888	RL30_HUMAN	RPL30	P08865	RSSA_HUMAN	RPSA	2	1	2	0	2
P62888	RL30_HUMAN	RPL30	P62899	RL31_HUMAN	RPL31	2	1	2	0	2
P62888	RL30_HUMAN	RPL30	P62701	RS4X_HUMAN	RPS4X	2	1	2	0	2
P62888	RL30_HUMAN	RPL30	P62081	RS7_HUMAN	RPS7	2	1	2	0	2
P62888	RL30_HUMAN	RPL30	P46781	RS9_HUMAN	RPS9	3	2	3	0	3
P62888	RL30_HUMAN	RPL30	P62266	RS23_HUMAN	RPS23	2	1	2	0	2
P62888	RL30_HUMAN	RPL30	P05388	RLA0_HUMAN	RPLP0	3	2	3	0	3
P62888	RL30_HUMAN	RPL30	P42766	RL35_HUMAN	RPL35	2	1	2	0	2
P62888	RL30_HUMAN	RPL30	P62854	RS26_HUMAN	RPS26	2	1	2	0	3
P62888	RL30_HUMAN	RPL30	P63173	RL38_HUMAN	RPL38	2	1	2	0	2
P62888	RL30_HUMAN	RPL30	P62273	RS29_HUMAN	RPS29	1	1	1	0	1
P62888	RL30_HUMAN	RPL30	P63220	RS21_HUMAN	RPS21	1	1	1	0	1
P62888	RL30_HUMAN	RPL30	P32969	RL9_HUMAN	RPL9P9	1	1	1	0	1
P62888	RL30_HUMAN	RPL30	P05387	RLA2_HUMAN	RPLP2	1	1	1	0	1
P62888	RL30_HUMAN	RPL30	P62269	RS18_HUMAN	RPS18	1	1	1	0	1
P62899	RL31_HUMAN	RPL31	P61513	RL37A_HUMAN	RPL37A	2	1	2	0	2
P62899	RL31_HUMAN	RPL31	P62424	RL7A_HUMAN	RPL7A	2	1	2	0	2
P62899	RL31_HUMAN	RPL31	P18124	RL7_HUMAN	RPL7	2	1	2	0	2
P62899	RL31_HUMAN	RPL31	P46783	RS10_HUMAN	RPS10	2	1	2	0	2
P62899	RL31_HUMAN	RPL31	P62280	RS11_HUMAN	RPS11	2	1	2	0	2
P62899	RL31_HUMAN	RPL31	P62277	RS13_HUMAN	RPS13	2	1	2	0	2
P62899	RL31_HUMAN	RPL31	P62263	RS14_HUMAN	RPS14	2	1	2	0	2
P62899	RL31_HUMAN	RPL31	P08708	RS17_HUMAN	RPS17	1	1	1	0	1
P62899	RL31_HUMAN	RPL31	P39019	RS19_HUMAN	RPS19	2	1	2	0	2
P62899	RL31_HUMAN	RPL31	P62266	RS23_HUMAN	RPS23	2	1	2	0	2
P62899	RL31_HUMAN	RPL31	P62854	RS26_HUMAN	RPS26	2	1	2	0	3
P62899	RL31_HUMAN	RPL31	P62701	RS4X_HUMAN	RPS4X	2	1	2	0	2
P62899	RL31_HUMAN	RPL31	P46782	RS5_HUMAN	RPS5	2	1	2	0	2
P62899	RL31_HUMAN	RPL31	P62081	RS7_HUMAN	RPS7	2	1	2	0	2
P62899	RL31_HUMAN	RPL31	P62241	RS8_HUMAN	RPS8	2	1	2	0	2
P62899	RL31_HUMAN	RPL31	P08865	RSSA_HUMAN	RPSA	2	1	2	0	2
P62899	RL31_HUMAN	RPL31	P25398	RS12_HUMAN	RPS12	2	1	2	0	2
P62899	RL31_HUMAN	RPL31	P32969	RL9_HUMAN	RPL9P9	2	1	2	0	2
P62899	RL31_HUMAN	RPL31	P36578	RL4_HUMAN	RPL4	2	1	2	0	2
P62899	RL31_HUMAN	RPL31	P42766	RL35_HUMAN	RPL35	2	1	2	0	2
P62899	RL31_HUMAN	RPL31	P05388	RLA0_HUMAN	RPLP0	2	1	2	0	2
P62899	RL31_HUMAN	RPL31	P62917	RL8_HUMAN	RPL8	2	1	2	0	2
P62899	RL31_HUMAN	RPL31	P63220	RS21_HUMAN	RPS21	1	1	1	0	1
P62899	RL31_HUMAN	RPL31	P62979	RS27A_HUMAN	RPS27A	1	1	1	0	1
P62899	RL31_HUMAN	RPL31	Q71UM5	RS27L_HUMAN	RPS27L	1	1	1	0	1
P62899	RL31_HUMAN	RPL31	P26373	RL13_HUMAN	RPL13	1	1	1	0	1
P62899	RL31_HUMAN	RPL31	P46776	RL27A_HUMAN	RPL27A	1	1	1	0	1
P62899	RL31_HUMAN	RPL31	P39023	RL3_HUMAN	RPL3	1	1	1	0	1
P62899	RL31_HUMAN	RPL31	P63173	RL38_HUMAN	RPL38	1	1	1	0	1
P62899	RL31_HUMAN	RPL31	P05386	RLA1_HUMAN	RPLP1	1	1	1	0	1
P62899	RL31_HUMAN	RPL31	P62851	RS25_HUMAN	RPS25	1	1	1	0	1
P62899	RL31_HUMAN	RPL31	P42677	RS27_HUMAN	RPS27	1	1	1	0	1
P62899	RL31_HUMAN	RPL31	P46781	RS9_HUMAN	RPS9	1	1	1	0	1
P62906	RL10A_HUMAN	RPL10A	P46778	RL21_HUMAN	RPL21	2	1	2	0	2
P62906	RL10A_HUMAN	RPL10A	P62424	RL7A_HUMAN	RPL7A	2	1	2	0	2
P62906	RL10A_HUMAN	RPL10A	P46781	RS9_HUMAN	RPS9	2	1	2	0	2
P62906	RL10A_HUMAN	RPL10A	P36578	RL4_HUMAN	RPL4	2	1	2	0	2
P62906	RL10A_HUMAN	RPL10A	P18124	RL7_HUMAN	RPL7	2	1	2	0	2
P62906	RL10A_HUMAN	RPL10A	P05388	RLA0_HUMAN	RPLP0	2	1	2	0	2
P62906	RL10A_HUMAN	RPL10A	P30050	RL12_HUMAN	RPL12	2	1	2	0	2
P62906	RL10A_HUMAN	RPL10A	P26373	RL13_HUMAN	RPL13	2	1	2	0	2
P62906	RL10A_HUMAN	RPL10A	P50914	RL14_HUMAN	RPL14	2	1	2	0	2
P62906	RL10A_HUMAN	RPL10A	P61313	RL15_HUMAN	RPL15	2	1	2	0	2
P62906	RL10A_HUMAN	RPL10A	P18621	RL17_HUMAN	RPL17	1	1	1	0	1
P62906	RL10A_HUMAN	RPL10A	Q02543	RL18A_HUMAN	RPL18A	3	2	3	0	3
P62906	RL10A_HUMAN	RPL10A	Q07020	RL18_HUMAN	RPL18	3	2	3	0	3
P62906	RL10A_HUMAN	RPL10A	P84098	RL19_HUMAN	RPL19	2	1	2	0	2
P62906	RL10A_HUMAN	RPL10A	P62829	RL23_HUMAN	RPL23	2	1	2	0	2
P62906	RL10A_HUMAN	RPL10A	P83731	RL24_HUMAN	RPL24	2	1	2	0	2
P62906	RL10A_HUMAN	RPL10A	P62888	RL30_HUMAN	RPL30	3	2	3	0	3
P62906	RL10A_HUMAN	RPL10A	P62899	RL31_HUMAN	RPL31	2	1	2	0	2
P62906	RL10A_HUMAN	RPL10A	P61513	RL37A_HUMAN	RPL37A	3	2	3	0	3
P62906	RL10A_HUMAN	RPL10A	P39023	RL3_HUMAN	RPL3	2	1	2	0	2
P62906	RL10A_HUMAN	RPL10A	P62917	RL8_HUMAN	RPL8	2	1	2	0	2
P62906	RL10A_HUMAN	RPL10A	P32969	RL9_HUMAN	RPL9P9	2	1	2	0	2
P62906	RL10A_HUMAN	RPL10A	P62280	RS11_HUMAN	RPS11	2	1	2	0	2
P62906	RL10A_HUMAN	RPL10A	P62277	RS13_HUMAN	RPS13	2	1	2	0	2
P62906	RL10A_HUMAN	RPL10A	P60866	RS20_HUMAN	RPS20	2	1	2	0	2
P62906	RL10A_HUMAN	RPL10A	P62266	RS23_HUMAN	RPS23	2	1	2	0	2
P62906	RL10A_HUMAN	RPL10A	P62851	RS25_HUMAN	RPS25	2	1	2	0	2
P62906	RL10A_HUMAN	RPL10A	P62857	RS28_HUMAN	RPS28	1	1	1	0	1
P62906	RL10A_HUMAN	RPL10A	P62701	RS4X_HUMAN	RPS4X	2	1	2	0	2
P62906	RL10A_HUMAN	RPL10A	P46782	RS5_HUMAN	RPS5	2	1	2	0	2
P62906	RL10A_HUMAN	RPL10A	P62241	RS8_HUMAN	RPS8	2	1	2	0	2
P62906	RL10A_HUMAN	RPL10A	P08865	RSSA_HUMAN	RPSA	2	1	2	0	2
P62906	RL10A_HUMAN	RPL10A	P62750	RL23A_HUMAN	RPL23A	2	1	2	0	2
P62906	RL10A_HUMAN	RPL10A	P62854	RS26_HUMAN	RPS26	2	1	2	0	3
P62906	RL10A_HUMAN	RPL10A	P25398	RS12_HUMAN	RPS12	2	1	2	0	2
P62906	RL10A_HUMAN	RPL10A	P39019	RS19_HUMAN	RPS19	2	1	2	0	2
P62906	RL10A_HUMAN	RPL10A	P35268	RL22_HUMAN	RPL22	2	1	2	0	2
P62906	RL10A_HUMAN	RPL10A	P63220	RS21_HUMAN	RPS21	1	1	1	0	1
P62906	RL10A_HUMAN	RPL10A	P62979	RS27A_HUMAN	RPS27A	1	1	1	0	1
P62906	RL10A_HUMAN	RPL10A	Q71UM5	RS27L_HUMAN	RPS27L	1	1	1	0	1
P62906	RL10A_HUMAN	RPL10A	Q96L21	RL10L_HUMAN	RPL10L	2	1	2	0	2
P62917	RL8_HUMAN	RPL8	P62277	RS13_HUMAN	RPS13	2	1	2	0	2
P62917	RL8_HUMAN	RPL8	P32969	RL9_HUMAN	RPL9P9	2	1	2	0	2
P62917	RL8_HUMAN	RPL8	P62266	RS23_HUMAN	RPS23	2	1	2	0	2
P62917	RL8_HUMAN	RPL8	P62701	RS4X_HUMAN	RPS4X	2	1	2	0	2
P62917	RL8_HUMAN	RPL8	P62241	RS8_HUMAN	RPS8	3	2	3	0	4
P62917	RL8_HUMAN	RPL8	P08865	RSSA_HUMAN	RPSA	2	1	2	0	2
P62917	RL8_HUMAN	RPL8	P62854	RS26_HUMAN	RPS26	2	1	2	0	3
P62917	RL8_HUMAN	RPL8	P60866	RS20_HUMAN	RPS20	2	1	2	0	2
P62917	RL8_HUMAN	RPL8	P46781	RS9_HUMAN	RPS9	2	1	2	0	2
P62917	RL8_HUMAN	RPL8	P08708	RS17_HUMAN	RPS17	1	1	1	0	1
P62917	RL8_HUMAN	RPL8	P05388	RLA0_HUMAN	RPLP0	3	2	3	0	4
P62917	RL8_HUMAN	RPL8	P46779	RL28_HUMAN	RPL28	2	2	2	0	2
P62917	RL8_HUMAN	RPL8	P62851	RS25_HUMAN	RPS25	2	1	2	0	2
P62917	RL8_HUMAN	RPL8	P05387	RLA2_HUMAN	RPLP2	2	2	2	0	3
P62917	RL8_HUMAN	RPL8	P61513	RL37A_HUMAN	RPL37A	2	2	2	0	3
P62917	RL8_HUMAN	RPL8	P26373	RL13_HUMAN	RPL13	1	1	1	0	1
P62917	RL8_HUMAN	RPL8	P35268	RL22_HUMAN	RPL22	1	1	1	0	1
P62917	RL8_HUMAN	RPL8	P83731	RL24_HUMAN	RPL24	1	1	1	0	1
P62917	RL8_HUMAN	RPL8	P62280	RS11_HUMAN	RPS11	1	1	1	0	1
P62917	RL8_HUMAN	RPL8	P62263	RS14_HUMAN	RPS14	1	1	1	0	1
P62917	RL8_HUMAN	RPL8	P62841	RS15_HUMAN	RPS15	1	1	1	0	1
P62917	RL8_HUMAN	RPL8	P62269	RS18_HUMAN	RPS18	1	1	1	0	1
P62917	RL8_HUMAN	RPL8	P39019	RS19_HUMAN	RPS19	1	1	1	0	1
P62917	RL8_HUMAN	RPL8	P62273	RS29_HUMAN	RPS29	1	1	1	0	1
P62917	RL8_HUMAN	RPL8	P62081	RS7_HUMAN	RPS7	1	1	1	0	1
P62979	RS27A_HUMAN	RPS27A	P62979	RS27A_HUMAN	RPS27A	1	1	1	0	1
P62979	RS27A_HUMAN	RPS27A	P62241	RS8_HUMAN	RPS8	1	1	1	0	1
P62979	RS27A_HUMAN	RPS27A	P62701	RS4X_HUMAN	RPS4X	1	1	1	0	1
P62979	RS27A_HUMAN	RPS27A	P08865	RSSA_HUMAN	RPSA	2	2	2	0	3
P62979	RS27A_HUMAN	RPS27A	P46782	RS5_HUMAN	RPS5	1	1	1	0	1
P63173	RL38_HUMAN	RPL38	P25398	RS12_HUMAN	RPS12	2	1	2	0	2
P63173	RL38_HUMAN	RPL38	P62857	RS28_HUMAN	RPS28	1	1	1	0	1
P63173	RL38_HUMAN	RPL38	P39019	RS19_HUMAN	RPS19	2	1	2	0	2
P63173	RL38_HUMAN	RPL38	P62851	RS25_HUMAN	RPS25	2	1	2	0	2
P63173	RL38_HUMAN	RPL38	P62917	RL8_HUMAN	RPL8	2	1	2	0	2
P63173	RL38_HUMAN	RPL38	P39023	RL3_HUMAN	RPL3	2	1	2	0	2
P63173	RL38_HUMAN	RPL38	P18124	RL7_HUMAN	RPL7	2	1	2	0	2
P63173	RL38_HUMAN	RPL38	P62277	RS13_HUMAN	RPS13	2	1	2	0	2
P63173	RL38_HUMAN	RPL38	P62424	RL7A_HUMAN	RPL7A	2	1	2	0	2
P63173	RL38_HUMAN	RPL38	P62906	RL10A_HUMAN	RPL10A	1	1	1	0	1
P63173	RL38_HUMAN	RPL38	P26373	RL13_HUMAN	RPL13	1	1	1	0	1
P63173	RL38_HUMAN	RPL38	P61313	RL15_HUMAN	RPL15	1	1	1	0	1
P63173	RL38_HUMAN	RPL38	P84098	RL19_HUMAN	RPL19	1	1	1	0	1
P63173	RL38_HUMAN	RPL38	P35268	RL22_HUMAN	RPL22	1	1	1	0	1
P63173	RL38_HUMAN	RPL38	P61353	RL27_HUMAN	RPL27	1	1	1	0	1
P63173	RL38_HUMAN	RPL38	P46776	RL27A_HUMAN	RPL27A	1	1	1	0	1
P63173	RL38_HUMAN	RPL38	P61513	RL37A_HUMAN	RPL37A	1	1	1	0	1
P63173	RL38_HUMAN	RPL38	P36578	RL4_HUMAN	RPL4	1	1	1	0	1
P63173	RL38_HUMAN	RPL38	P05388	RLA0_HUMAN	RPLP0	1	1	1	0	1
P63173	RL38_HUMAN	RPL38	P05386	RLA1_HUMAN	RPLP1	1	1	1	0	1
P63173	RL38_HUMAN	RPL38	P05387	RLA2_HUMAN	RPLP2	1	1	1	0	1
P63173	RL38_HUMAN	RPL38	P62263	RS14_HUMAN	RPS14	1	1	1	0	1
P63173	RL38_HUMAN	RPL38	P62269	RS18_HUMAN	RPS18	1	1	1	0	1
P63173	RL38_HUMAN	RPL38	P62266	RS23_HUMAN	RPS23	1	1	1	0	1
P63173	RL38_HUMAN	RPL38	P62854	RS26_HUMAN	RPS26	1	1	1	0	2
P63173	RL38_HUMAN	RPL38	P42677	RS27_HUMAN	RPS27	1	1	1	0	1
P63173	RL38_HUMAN	RPL38	P62701	RS4X_HUMAN	RPS4X	1	1	1	0	1
P63173	RL38_HUMAN	RPL38	P62081	RS7_HUMAN	RPS7	1	1	1	0	1
P63220	RS21_HUMAN	RPS21	P62266	RS23_HUMAN	RPS23	1	1	1	0	1
P63220	RS21_HUMAN	RPS21	P62857	RS28_HUMAN	RPS28	2	1	2	0	2
P63220	RS21_HUMAN	RPS21	P62241	RS8_HUMAN	RPS8	2	1	2	0	2
P63220	RS21_HUMAN	RPS21	P62854	RS26_HUMAN	RPS26	1	1	1	0	1
P63220	RS21_HUMAN	RPS21	P62851	RS25_HUMAN	RPS25	1	1	1	0	1
P63220	RS21_HUMAN	RPS21	P46782	RS5_HUMAN	RPS5	2	1	2	0	2
P63220	RS21_HUMAN	RPS21	P62273	RS29_HUMAN	RPS29	1	1	1	0	1
P63220	RS21_HUMAN	RPS21	P62081	RS7_HUMAN	RPS7	1	1	1	0	1
P63220	RS21_HUMAN	RPS21	Q71UM5	RS27L_HUMAN	RPS27L	2	1	2	0	2
P63220	RS21_HUMAN	RPS21	P46783	RS10_HUMAN	RPS10	1	1	1	0	1
P83731	RL24_HUMAN	RPL24	P62899	RL31_HUMAN	RPL31	2	1	2	0	2
P83731	RL24_HUMAN	RPL24	P61513	RL37A_HUMAN	RPL37A	2	1	2	0	2
P83731	RL24_HUMAN	RPL24	P36578	RL4_HUMAN	RPL4	2	1	2	0	2
P83731	RL24_HUMAN	RPL24	P18124	RL7_HUMAN	RPL7	2	1	2	0	2
P83731	RL24_HUMAN	RPL24	P32969	RL9_HUMAN	RPL9P9	2	1	2	0	2
P83731	RL24_HUMAN	RPL24	P62280	RS11_HUMAN	RPS11	2	1	2	0	2
P83731	RL24_HUMAN	RPL24	P62277	RS13_HUMAN	RPS13	2	1	2	0	2
P83731	RL24_HUMAN	RPL24	P08708	RS17_HUMAN	RPS17	1	1	1	0	1
P83731	RL24_HUMAN	RPL24	P60866	RS20_HUMAN	RPS20	2	1	2	0	2
P83731	RL24_HUMAN	RPL24	P62266	RS23_HUMAN	RPS23	2	1	2	0	2
P83731	RL24_HUMAN	RPL24	P62851	RS25_HUMAN	RPS25	2	1	2	0	2
P83731	RL24_HUMAN	RPL24	P62857	RS28_HUMAN	RPS28	1	1	1	0	1
P83731	RL24_HUMAN	RPL24	P62701	RS4X_HUMAN	RPS4X	2	1	2	0	2
P83731	RL24_HUMAN	RPL24	P46782	RS5_HUMAN	RPS5	2	1	2	0	2
P83731	RL24_HUMAN	RPL24	P62241	RS8_HUMAN	RPS8	2	1	2	0	2
P83731	RL24_HUMAN	RPL24	P08865	RSSA_HUMAN	RPSA	2	1	2	0	2
P83731	RL24_HUMAN	RPL24	P46776	RL27A_HUMAN	RPL27A	2	1	2	0	2
P83731	RL24_HUMAN	RPL24	P62424	RL7A_HUMAN	RPL7A	2	1	2	0	2
P83731	RL24_HUMAN	RPL24	P39019	RS19_HUMAN	RPS19	2	1	2	0	2
P83731	RL24_HUMAN	RPL24	P62854	RS26_HUMAN	RPS26	2	1	2	0	3
P83731	RL24_HUMAN	RPL24	P25398	RS12_HUMAN	RPS12	2	1	2	0	2
P83731	RL24_HUMAN	RPL24	P63220	RS21_HUMAN	RPS21	1	1	1	0	1
P83731	RL24_HUMAN	RPL24	P62979	RS27A_HUMAN	RPS27A	1	1	1	0	1
P83731	RL24_HUMAN	RPL24	Q71UM5	RS27L_HUMAN	RPS27L	2	1	2	0	2
P83731	RL24_HUMAN	RPL24	P61353	RL27_HUMAN	RPL27	1	1	1	0	1
P83731	RL24_HUMAN	RPL24	P62888	RL30_HUMAN	RPL30	1	1	1	0	1
P83731	RL24_HUMAN	RPL24	P42766	RL35_HUMAN	RPL35	1	1	1	0	1
P83731	RL24_HUMAN	RPL24	P63173	RL38_HUMAN	RPL38	1	1	1	0	1
P83731	RL24_HUMAN	RPL24	P05386	RLA1_HUMAN	RPLP1	1	1	1	0	1
P83731	RL24_HUMAN	RPL24	P05387	RLA2_HUMAN	RPLP2	1	1	1	0	1
P83731	RL24_HUMAN	RPL24	P46783	RS10_HUMAN	RPS10	1	1	1	0	1
P83731	RL24_HUMAN	RPL24	P62263	RS14_HUMAN	RPS14	1	1	1	0	1
P83731	RL24_HUMAN	RPL24	P62841	RS15_HUMAN	RPS15	1	1	1	0	1
P83731	RL24_HUMAN	RPL24	P62269	RS18_HUMAN	RPS18	1	1	1	0	1
P83731	RL24_HUMAN	RPL24	P42677	RS27_HUMAN	RPS27	1	1	1	0	1
P83731	RL24_HUMAN	RPL24	P62081	RS7_HUMAN	RPS7	1	1	1	0	1
P83731	RL24_HUMAN	RPL24	P46781	RS9_HUMAN	RPS9	1	1	1	0	1
P84098	RL19_HUMAN	RPL19	P46778	RL21_HUMAN	RPL21	2	1	2	0	2
P84098	RL19_HUMAN	RPL19	P35268	RL22_HUMAN	RPL22	2	1	2	0	2
P84098	RL19_HUMAN	RPL19	P62829	RL23_HUMAN	RPL23	2	1	2	0	2
P84098	RL19_HUMAN	RPL19	P83731	RL24_HUMAN	RPL24	2	1	2	0	2
P84098	RL19_HUMAN	RPL19	P46776	RL27A_HUMAN	RPL27A	2	1	2	0	2
P84098	RL19_HUMAN	RPL19	P62888	RL30_HUMAN	RPL30	2	1	2	0	2
P84098	RL19_HUMAN	RPL19	P62899	RL31_HUMAN	RPL31	2	1	2	0	2
P84098	RL19_HUMAN	RPL19	P61513	RL37A_HUMAN	RPL37A	2	1	2	0	2
P84098	RL19_HUMAN	RPL19	P39023	RL3_HUMAN	RPL3	2	1	2	0	2
P84098	RL19_HUMAN	RPL19	P36578	RL4_HUMAN	RPL4	2	1	2	0	2
P84098	RL19_HUMAN	RPL19	P62424	RL7A_HUMAN	RPL7A	2	1	2	0	2
P84098	RL19_HUMAN	RPL19	P18124	RL7_HUMAN	RPL7	2	1	2	0	2
P84098	RL19_HUMAN	RPL19	P32969	RL9_HUMAN	RPL9P9	2	1	2	0	2
P84098	RL19_HUMAN	RPL19	P62277	RS13_HUMAN	RPS13	2	1	2	0	2
P84098	RL19_HUMAN	RPL19	P62263	RS14_HUMAN	RPS14	2	1	2	0	2
P84098	RL19_HUMAN	RPL19	P08708	RS17_HUMAN	RPS17	1	1	1	0	1
P84098	RL19_HUMAN	RPL19	P39019	RS19_HUMAN	RPS19	2	1	2	0	2
P84098	RL19_HUMAN	RPL19	P62266	RS23_HUMAN	RPS23	2	1	2	0	2
P84098	RL19_HUMAN	RPL19	P62851	RS25_HUMAN	RPS25	2	1	2	0	2
P84098	RL19_HUMAN	RPL19	P62854	RS26_HUMAN	RPS26	2	1	2	0	3
P84098	RL19_HUMAN	RPL19	P62701	RS4X_HUMAN	RPS4X	2	1	2	0	2
P84098	RL19_HUMAN	RPL19	P46782	RS5_HUMAN	RPS5	2	1	2	0	2
P84098	RL19_HUMAN	RPL19	P62081	RS7_HUMAN	RPS7	2	1	2	0	2
P84098	RL19_HUMAN	RPL19	P62241	RS8_HUMAN	RPS8	3	2	3	0	3
P84098	RL19_HUMAN	RPL19	P08865	RSSA_HUMAN	RPSA	2	1	2	0	2
P84098	RL19_HUMAN	RPL19	P62917	RL8_HUMAN	RPL8	2	1	2	0	2
P84098	RL19_HUMAN	RPL19	P62750	RL23A_HUMAN	RPL23A	3	1	3	0	3
P84098	RL19_HUMAN	RPL19	P62280	RS11_HUMAN	RPS11	2	1	2	0	2
P84098	RL19_HUMAN	RPL19	P62857	RS28_HUMAN	RPS28	1	1	1	0	1
P84098	RL19_HUMAN	RPL19	P60866	RS20_HUMAN	RPS20	2	1	2	0	2
P84098	RL19_HUMAN	RPL19	P25398	RS12_HUMAN	RPS12	2	1	2	0	2
P84098	RL19_HUMAN	RPL19	P05388	RLA0_HUMAN	RPLP0	3	1	3	0	3
P84098	RL19_HUMAN	RPL19	P61353	RL27_HUMAN	RPL27	3	1	3	0	3
P84098	RL19_HUMAN	RPL19	P46781	RS9_HUMAN	RPS9	2	1	2	0	2
P84098	RL19_HUMAN	RPL19	P62979	RS27A_HUMAN	RPS27A	1	1	1	0	1
P84098	RL19_HUMAN	RPL19	P63220	RS21_HUMAN	RPS21	1	1	1	0	1
P84098	RL19_HUMAN	RPL19	Q71UM5	RS27L_HUMAN	RPS27L	1	1	1	0	1
P84098	RL19_HUMAN	RPL19	P46779	RL28_HUMAN	RPL28	2	2	2	0	2
P84098	RL19_HUMAN	RPL19	P42766	RL35_HUMAN	RPL35	1	1	1	0	1
P84098	RL19_HUMAN	RPL19	P05387	RLA2_HUMAN	RPLP2	1	1	1	0	1
P84098	RL19_HUMAN	RPL19	P46783	RS10_HUMAN	RPS10	1	1	1	0	1
P84098	RL19_HUMAN	RPL19	P62841	RS15_HUMAN	RPS15	1	1	1	0	1
P84098	RL19_HUMAN	RPL19	P62269	RS18_HUMAN	RPS18	1	1	1	0	1
Q02543	RL18A_HUMAN	RPL18A	Q07020	RL18_HUMAN	RPL18	3	2	3	0	3
Q02543	RL18A_HUMAN	RPL18A	P84098	RL19_HUMAN	RPL19	2	1	2	0	2
Q02543	RL18A_HUMAN	RPL18A	P46778	RL21_HUMAN	RPL21	2	1	2	0	2
Q02543	RL18A_HUMAN	RPL18A	P62750	RL23A_HUMAN	RPL23A	3	2	3	0	3
Q02543	RL18A_HUMAN	RPL18A	P62829	RL23_HUMAN	RPL23	2	1	2	0	2
Q02543	RL18A_HUMAN	RPL18A	P83731	RL24_HUMAN	RPL24	2	1	2	0	2
Q02543	RL18A_HUMAN	RPL18A	P62888	RL30_HUMAN	RPL30	3	2	3	0	3
Q02543	RL18A_HUMAN	RPL18A	P62899	RL31_HUMAN	RPL31	2	1	2	0	2
Q02543	RL18A_HUMAN	RPL18A	P39023	RL3_HUMAN	RPL3	3	2	3	0	3
Q02543	RL18A_HUMAN	RPL18A	P36578	RL4_HUMAN	RPL4	3	2	3	0	3
Q02543	RL18A_HUMAN	RPL18A	P62424	RL7A_HUMAN	RPL7A	3	2	3	0	3
Q02543	RL18A_HUMAN	RPL18A	P18124	RL7_HUMAN	RPL7	2	1	2	0	2
Q02543	RL18A_HUMAN	RPL18A	P62917	RL8_HUMAN	RPL8	3	2	3	0	3
Q02543	RL18A_HUMAN	RPL18A	P32969	RL9_HUMAN	RPL9P9	2	1	2	0	2
Q02543	RL18A_HUMAN	RPL18A	P62280	RS11_HUMAN	RPS11	2	1	2	0	2
Q02543	RL18A_HUMAN	RPL18A	P25398	RS12_HUMAN	RPS12	2	1	2	0	2
Q02543	RL18A_HUMAN	RPL18A	P39019	RS19_HUMAN	RPS19	2	1	2	0	2
Q02543	RL18A_HUMAN	RPL18A	P60866	RS20_HUMAN	RPS20	2	1	2	0	2
Q02543	RL18A_HUMAN	RPL18A	P62266	RS23_HUMAN	RPS23	2	1	2	0	2
Q02543	RL18A_HUMAN	RPL18A	P62854	RS26_HUMAN	RPS26	2	1	2	0	3
Q02543	RL18A_HUMAN	RPL18A	P62701	RS4X_HUMAN	RPS4X	2	1	2	0	2
Q02543	RL18A_HUMAN	RPL18A	P46782	RS5_HUMAN	RPS5	2	1	2	0	2
Q02543	RL18A_HUMAN	RPL18A	P62081	RS7_HUMAN	RPS7	2	1	2	0	2
Q02543	RL18A_HUMAN	RPL18A	P62241	RS8_HUMAN	RPS8	2	1	2	0	2
Q02543	RL18A_HUMAN	RPL18A	P08865	RSSA_HUMAN	RPSA	2	1	2	0	2
Q02543	RL18A_HUMAN	RPL18A	P62277	RS13_HUMAN	RPS13	2	1	2	0	2
Q02543	RL18A_HUMAN	RPL18A	P61513	RL37A_HUMAN	RPL37A	3	2	3	0	3
Q02543	RL18A_HUMAN	RPL18A	P62263	RS14_HUMAN	RPS14	2	1	2	0	2
Q02543	RL18A_HUMAN	RPL18A	P35268	RL22_HUMAN	RPL22	2	1	2	0	2
Q02543	RL18A_HUMAN	RPL18A	P05388	RLA0_HUMAN	RPLP0	2	1	2	0	2
Q02543	RL18A_HUMAN	RPL18A	P62979	RS27A_HUMAN	RPS27A	1	1	1	0	1
Q02543	RL18A_HUMAN	RPL18A	P63220	RS21_HUMAN	RPS21	1	1	1	0	1
Q02543	RL18A_HUMAN	RPL18A	P26373	RL13_HUMAN	RPL13	2	2	2	0	2
Q02543	RL18A_HUMAN	RPL18A	P61353	RL27_HUMAN	RPL27	1	1	1	0	1
Q02543	RL18A_HUMAN	RPL18A	P46776	RL27A_HUMAN	RPL27A	1	1	1	0	1
Q02543	RL18A_HUMAN	RPL18A	P42766	RL35_HUMAN	RPL35	1	1	1	0	1
Q02543	RL18A_HUMAN	RPL18A	P63173	RL38_HUMAN	RPL38	1	1	1	0	1
Q02543	RL18A_HUMAN	RPL18A	P05386	RLA1_HUMAN	RPLP1	1	1	1	0	1
Q02543	RL18A_HUMAN	RPL18A	P46783	RS10_HUMAN	RPS10	1	1	1	0	1
Q02543	RL18A_HUMAN	RPL18A	P62269	RS18_HUMAN	RPS18	1	1	1	0	1
Q02543	RL18A_HUMAN	RPL18A	P62851	RS25_HUMAN	RPS25	1	1	1	0	1
Q02543	RL18A_HUMAN	RPL18A	P46781	RS9_HUMAN	RPS9	1	1	1	0	1
Q07020	RL18_HUMAN	RPL18	P84098	RL19_HUMAN	RPL19	2	1	2	0	2
Q07020	RL18_HUMAN	RPL18	P46778	RL21_HUMAN	RPL21	2	1	2	0	2
Q07020	RL18_HUMAN	RPL18	P35268	RL22_HUMAN	RPL22	2	1	2	0	2
Q07020	RL18_HUMAN	RPL18	P62829	RL23_HUMAN	RPL23	2	1	2	0	2
Q07020	RL18_HUMAN	RPL18	P83731	RL24_HUMAN	RPL24	3	1	3	0	3
Q07020	RL18_HUMAN	RPL18	P46776	RL27A_HUMAN	RPL27A	2	1	2	0	2
Q07020	RL18_HUMAN	RPL18	P62899	RL31_HUMAN	RPL31	2	1	2	0	2
Q07020	RL18_HUMAN	RPL18	P61513	RL37A_HUMAN	RPL37A	3	2	3	0	3
Q07020	RL18_HUMAN	RPL18	P39023	RL3_HUMAN	RPL3	3	2	3	0	3
Q07020	RL18_HUMAN	RPL18	P36578	RL4_HUMAN	RPL4	2	1	2	0	2
Q07020	RL18_HUMAN	RPL18	P62424	RL7A_HUMAN	RPL7A	2	1	2	0	2
Q07020	RL18_HUMAN	RPL18	P18124	RL7_HUMAN	RPL7	2	1	2	0	2
Q07020	RL18_HUMAN	RPL18	P62917	RL8_HUMAN	RPL8	3	2	3	0	4
Q07020	RL18_HUMAN	RPL18	P32969	RL9_HUMAN	RPL9P9	2	1	2	0	2
Q07020	RL18_HUMAN	RPL18	P62277	RS13_HUMAN	RPS13	2	1	2	0	2
Q07020	RL18_HUMAN	RPL18	P62263	RS14_HUMAN	RPS14	2	1	2	0	2
Q07020	RL18_HUMAN	RPL18	P39019	RS19_HUMAN	RPS19	2	1	2	0	2
Q07020	RL18_HUMAN	RPL18	P62266	RS23_HUMAN	RPS23	2	1	2	0	2
Q07020	RL18_HUMAN	RPL18	P62851	RS25_HUMAN	RPS25	2	1	2	0	2
Q07020	RL18_HUMAN	RPL18	P62854	RS26_HUMAN	RPS26	2	1	2	0	3
Q07020	RL18_HUMAN	RPL18	P62857	RS28_HUMAN	RPS28	1	1	1	0	1
Q07020	RL18_HUMAN	RPL18	P62701	RS4X_HUMAN	RPS4X	2	1	2	0	2
Q07020	RL18_HUMAN	RPL18	P46782	RS5_HUMAN	RPS5	2	1	2	0	2
Q07020	RL18_HUMAN	RPL18	P62081	RS7_HUMAN	RPS7	2	1	2	0	2
Q07020	RL18_HUMAN	RPL18	P62241	RS8_HUMAN	RPS8	2	1	2	0	2
Q07020	RL18_HUMAN	RPL18	P08865	RSSA_HUMAN	RPSA	2	1	2	0	2
Q07020	RL18_HUMAN	RPL18	P62750	RL23A_HUMAN	RPL23A	3	1	3	0	3
Q07020	RL18_HUMAN	RPL18	P62888	RL30_HUMAN	RPL30	3	2	3	0	3
Q07020	RL18_HUMAN	RPL18	P25398	RS12_HUMAN	RPS12	2	1	2	0	2
Q07020	RL18_HUMAN	RPL18	P60866	RS20_HUMAN	RPS20	2	1	2	0	2
Q07020	RL18_HUMAN	RPL18	P62280	RS11_HUMAN	RPS11	2	1	2	0	2
Q07020	RL18_HUMAN	RPL18	P05388	RLA0_HUMAN	RPLP0	3	1	3	0	3
Q07020	RL18_HUMAN	RPL18	P61353	RL27_HUMAN	RPL27	2	1	2	0	2
Q07020	RL18_HUMAN	RPL18	P46781	RS9_HUMAN	RPS9	2	1	2	0	2
Q07020	RL18_HUMAN	RPL18	P42766	RL35_HUMAN	RPL35	2	1	2	0	2
Q07020	RL18_HUMAN	RPL18	P08708	RS17_HUMAN	RPS17	1	1	1	0	1
Q07020	RL18_HUMAN	RPL18	P63173	RL38_HUMAN	RPL38	2	1	2	0	2
Q07020	RL18_HUMAN	RPL18	P63220	RS21_HUMAN	RPS21	1	1	1	0	1
Q07020	RL18_HUMAN	RPL18	P62979	RS27A_HUMAN	RPS27A	1	1	1	0	1
Q07020	RL18_HUMAN	RPL18	Q71UM5	RS27L_HUMAN	RPS27L	1	1	1	0	1
Q07020	RL18_HUMAN	RPL18	P05387	RLA2_HUMAN	RPLP2	1	1	1	0	1
Q07020	RL18_HUMAN	RPL18	P46783	RS10_HUMAN	RPS10	1	1	1	0	1
Q07020	RL18_HUMAN	RPL18	P62841	RS15_HUMAN	RPS15	1	1	1	0	1
Q07020	RL18_HUMAN	RPL18	P62269	RS18_HUMAN	RPS18	1	1	1	0	1
Q71UM5	RS27L_HUMAN	RPS27L	P62241	RS8_HUMAN	RPS8	2	1	2	0	2
Q71UM5	RS27L_HUMAN	RPS27L	P62857	RS28_HUMAN	RPS28	2	1	2	0	2
Q71UM5	RS27L_HUMAN	RPS27L	P62701	RS4X_HUMAN	RPS4X	1	1	1	0	1
Q71UM5	RS27L_HUMAN	RPS27L	P08865	RSSA_HUMAN	RPSA	1	1	1	0	1
Q71UM5	RS27L_HUMAN	RPS27L	P42677	RS27_HUMAN	RPS27	1	1	1	0	1
Q96L21	RL10L_HUMAN	RPL10L	P62857	RS28_HUMAN	RPS28	1	1	1	0	1
Q96L21	RL10L_HUMAN	RPL10L	P63173	RL38_HUMAN	RPL38	1	1	1	0	1
Q96L21	RL10L_HUMAN	RPL10L	P61313	RL15_HUMAN	RPL15	2	1	2	0	2
Q96L21	RL10L_HUMAN	RPL10L	P18621	RL17_HUMAN	RPL17	1	1	1	0	1
Q96L21	RL10L_HUMAN	RPL10L	Q07020	RL18_HUMAN	RPL18	2	1	2	0	2
Q96L21	RL10L_HUMAN	RPL10L	P62750	RL23A_HUMAN	RPL23A	1	1	1	0	1
Q96L21	RL10L_HUMAN	RPL10L	P83731	RL24_HUMAN	RPL24	2	1	2	0	2
Q96L21	RL10L_HUMAN	RPL10L	P18124	RL7_HUMAN	RPL7	1	1	1	0	1
Q96L21	RL10L_HUMAN	RPL10L	P32969	RL9_HUMAN	RPL9P9	1	1	1	0	1
Q96L21	RL10L_HUMAN	RPL10L	P39019	RS19_HUMAN	RPS19	1	1	1	0	1
Q96L21	RL10L_HUMAN	RPL10L	P62854	RS26_HUMAN	RPS26	1	1	1	0	1
Q96L21	RL10L_HUMAN	RPL10L	P62701	RS4X_HUMAN	RPS4X	1	1	1	0	1
Q96L21	RL10L_HUMAN	RPL10L	P46782	RS5_HUMAN	RPS5	1	1	1	0	1
Q96L21	RL10L_HUMAN	RPL10L	P62241	RS8_HUMAN	RPS8	2	1	2	0	2
Q96L21	RL10L_HUMAN	RPL10L	Q02543	RL18A_HUMAN	RPL18A	2	1	2	0	2
Q96L21	RL10L_HUMAN	RPL10L	P62424	RL7A_HUMAN	RPL7A	2	1	2	0	2
Q96L21	RL10L_HUMAN	RPL10L	P62829	RL23_HUMAN	RPL23	1	1	1	0	1
Q96L21	RL10L_HUMAN	RPL10L	P46778	RL21_HUMAN	RPL21	1	1	1	0	1
Q96L21	RL10L_HUMAN	RPL10L	P62280	RS11_HUMAN	RPS11	1	1	1	0	1
Q96L21	RL10L_HUMAN	RPL10L	P62266	RS23_HUMAN	RPS23	1	1	1	0	1
Q96L21	RL10L_HUMAN	RPL10L	P62277	RS13_HUMAN	RPS13	2	1	2	0	2
Q96L21	RL10L_HUMAN	RPL10L	P50914	RL14_HUMAN	RPL14	1	1	1	0	1
Q96L21	RL10L_HUMAN	RPL10L	P84098	RL19_HUMAN	RPL19	1	1	1	0	1
Q96L21	RL10L_HUMAN	RPL10L	P36578	RL4_HUMAN	RPL4	1	1	1	0	1
Q96L21	RL10L_HUMAN	RPL10L	P30050	RL12_HUMAN	RPL12	2	1	2	0	2
Q96L21	RL10L_HUMAN	RPL10L	P62899	RL31_HUMAN	RPL31	1	1	1	0	1
Q96L21	RL10L_HUMAN	RPL10L	P46783	RS10_HUMAN	RPS10	1	1	1	0	1
Q96L21	RL10L_HUMAN	RPL10L	P25398	RS12_HUMAN	RPS12	1	1	1	0	1
Q96L21	RL10L_HUMAN	RPL10L	P63220	RS21_HUMAN	RPS21	1	1	1	0	1
Q96L21	RL10L_HUMAN	RPL10L	P61513	RL37A_HUMAN	RPL37A	1	1	1	0	1
Q96L21	RL10L_HUMAN	RPL10L	P61353	RL27_HUMAN	RPL27	1	1	1	0	1
Q96L21	RL10L_HUMAN	RPL10L	P35268	RL22_HUMAN	RPL22	1	1	1	0	1
Q96L21	RL10L_HUMAN	RPL10L	P05388	RLA0_HUMAN	RPLP0	2	1	2	0	2
Q96L21	RL10L_HUMAN	RPL10L	P62888	RL30_HUMAN	RPL30	1	1	1	0	1
Q96L21	RL10L_HUMAN	RPL10L	P62979	RS27A_HUMAN	RPS27A	1	1	1	0	1
Q96L21	RL10L_HUMAN	RPL10L	P46776	RL27A_HUMAN	RPL27A	2	1	2	0	2
Q96L21	RL10L_HUMAN	RPL10L	P08865	RSSA_HUMAN	RPSA	2	1	2	0	2
Q96L21	RL10L_HUMAN	RPL10L	P62917	RL8_HUMAN	RPL8	2	1	2	0	2
Q96L21	RL10L_HUMAN	RPL10L	P39023	RL3_HUMAN	RPL3	2	1	2	0	2
Q96L21	RL10L_HUMAN	RPL10L	P62263	RS14_HUMAN	RPS14	1	1	1	0	1
Q96L21	RL10L_HUMAN	RPL10L	P42766	RL35_HUMAN	RPL35	2	1	2	0	2
Q96L21	RL10L_HUMAN	RPL10L	P62851	RS25_HUMAN	RPS25	1	1	1	0	1
Q96L21	RL10L_HUMAN	RPL10L	P62081	RS7_HUMAN	RPS7	2	1	2	0	2
Q96L21	RL10L_HUMAN	RPL10L	P62841	RS15_HUMAN	RPS15	1	1	1	0	1
Q9Y2R9	RT07_HUMAN	MRPS7	P62917	RL8_HUMAN	RPL8	1	1	1	0	1
Q9Y2R9	RT07_HUMAN	MRPS7	P18124	RL7_HUMAN	RPL7	1	1	1	0	1

## Sheet: SC-HS-03010-SC
UniprotID_A	UniProtName_A	GeneName_A	UniprotID_B	UniProtName_B	GeneName_B	Experiments	Methods	Publications	3DStructures	CurationEvents
P02400	RLA4_YEAST	RPP2B	P02400	RLA4_YEAST	RPP2B	1	1	1	0	1
P04449	RL24A_YEAST	RPL24A	P26321	RL5_YEAST	RPL5	1	1	1	0	1
P0C2H8	RL31A_YEAST	RPL31A	P0CX31	RS24A_YEAST	RPS24A	1	1	1	0	1
P0CX45	RL2A_YEAST	RPL2A	Q3E757	RL11B_YEAST	RPL11B	2	2	1	0	2
P0CX45	RL2A_YEAST	RPL2A	P05750	RS3_YEAST	RPS3	2	2	1	0	2
P0CX45	RL2A_YEAST	RPL2A	P29453	RL8B_YEAST	RPL8B	2	2	1	0	2
P0CX45	RL2A_YEAST	RPL2A	Q12213	RL7B_YEAST	RPL7B	2	2	1	0	2
P0CX45	RL2A_YEAST	RPL2A	P05737	RL7A_YEAST	RPL7A	2	2	1	0	2
P0CX45	RL2A_YEAST	RPL2A	Q02326	RL6A_YEAST	RPL6A	2	2	1	0	2
P0CX45	RL2A_YEAST	RPL2A	P0CX45	RL2A_YEAST	RPL2A	1	1	1	0	1
P0CX45	RL2A_YEAST	RPL2A	P02406	RL28_YEAST	RPL28	2	2	1	0	2
P0CX45	RL2A_YEAST	RPL2A	P04456	RL25_YEAST	RPL25	2	2	1	0	2
P0CX45	RL2A_YEAST	RPL2A	P04449	RL24A_YEAST	RPL24A	2	2	1	0	2
P0CX45	RL2A_YEAST	RPL2A	P05740	RL17A_YEAST	RPL17A	2	2	1	0	2
P0CX45	RL2A_YEAST	RPL2A	P26785	RL16B_YEAST	RPL16B	2	2	1	0	2
P0CX45	RL2A_YEAST	RPL2A	P05748	RL15A_YEAST	RPL15A	2	2	1	0	2
P0CX45	RL2A_YEAST	RPL2A	P40212	RL13B_YEAST	RPL13B	2	2	1	0	2
P0CX45	RL2A_YEAST	RPL2A	Q12690	RL13A_YEAST	RPL13A	2	2	1	0	2
P0CX45	RL2A_YEAST	RPL2A	P41805	RL10_YEAST	RPL10	2	2	1	0	2
P0CX45	RL2A_YEAST	RPL2A	P0CX50	RL18B_YEAST	RPL18B	1	1	1	0	2
P0CX45	RL2A_YEAST	RPL2A	P0CX54	RL12B_YEAST	RPL12B	1	1	1	0	1
P0CX45	RL2A_YEAST	RPL2A	P0CX24	RL20B_YEAST	RPL20B	1	1	1	0	1
P0CX49	RL18A_YEAST	RPL18A	P0CX35	RS4A_YEAST	RPS4A	1	1	1	0	1
P0CX49	RL18A_YEAST	RPL18A	P05750	RS3_YEAST	RPS3	1	1	1	0	1
P0CX49	RL18A_YEAST	RPL18A	P23248	RS3A2_YEAST	RPS1B	1	1	1	0	1
P0CX49	RL18A_YEAST	RPL18A	P05737	RL7A_YEAST	RPL7A	1	1	1	0	1
P0CX49	RL18A_YEAST	RPL18A	P26321	RL5_YEAST	RPL5	1	1	1	0	1
P0CX49	RL18A_YEAST	RPL18A	P49626	RL4B_YEAST	RPL4B	1	1	1	0	1
P0CX49	RL18A_YEAST	RPL18A	P0CX45	RL2A_YEAST	RPL2A	1	1	1	0	2
P0CX49	RL18A_YEAST	RPL18A	P40212	RL13B_YEAST	RPL13B	1	1	1	0	1
P0CX49	RL18A_YEAST	RPL18A	P41805	RL10_YEAST	RPL10	1	1	1	0	1
P0CX50	RL18B_YEAST	RPL18B	P05737	RL7A_YEAST	RPL7A	1	1	1	0	1
P0CX50	RL18B_YEAST	RPL18B	P41805	RL10_YEAST	RPL10	1	1	1	0	1
P0CX50	RL18B_YEAST	RPL18B	P49626	RL4B_YEAST	RPL4B	1	1	1	0	1
P0CX50	RL18B_YEAST	RPL18B	P40212	RL13B_YEAST	RPL13B	1	1	1	0	1
P0CX50	RL18B_YEAST	RPL18B	P0CX35	RS4A_YEAST	RPS4A	1	1	1	0	1
P0CX50	RL18B_YEAST	RPL18B	P0CX24	RL20B_YEAST	RPL20B	1	1	1	0	1
P0CX50	RL18B_YEAST	RPL18B	P23248	RS3A2_YEAST	RPS1B	1	1	1	0	1
P0CX50	RL18B_YEAST	RPL18B	P26321	RL5_YEAST	RPL5	1	1	1	0	1
P0CX50	RL18B_YEAST	RPL18B	P05750	RS3_YEAST	RPS3	1	1	1	0	1
P0CX54	RL12B_YEAST	RPL12B	P0CX31	RS24A_YEAST	RPS24A	1	1	1	0	1
P26321	RL5_YEAST	RPL5	P26321	RL5_YEAST	RPL5	1	1	1	0	1
P26784	RL16A_YEAST	RPL16A	P05750	RS3_YEAST	RPS3	1	1	1	0	1
P26785	RL16B_YEAST	RPL16B	P05750	RS3_YEAST	RPS3	1	1	1	0	1
P26786	RS7A_YEAST	RPS7A	P48164	RS7B_YEAST	RPS7B	1	1	1	0	1
P41805	RL10_YEAST	RPL10	P0CX43	RL1A_YEAST	RPL1A	2	2	1	0	2
P41805	RL10_YEAST	RPL10	P0CX54	RL12B_YEAST	RPL12B	1	1	1	0	2
P41805	RL10_YEAST	RPL10	P17076	RL8A_YEAST	RPL8A	1	1	1	0	1
P41805	RL10_YEAST	RPL10	P29453	RL8B_YEAST	RPL8B	1	1	1	0	1
Q12213	RL7B_YEAST	RPL7B	P0CX43	RL1A_YEAST	RPL1A	1	1	1	0	1

## Sheet: SC-HS-03010
SC_uniprotIDA	SC_uniprotIDB	HS_uniprotIDA	HS_uniprotIDB
P29453	Q12690	P62701	P46782
P29453	P06367	P62701	P62081
P29453	P05737	P62701	P62241
P29453	P0CX50	P62701	P46781
P29453	P40212	P62701	P46783
P29453	P05748	P62701	P62280
P29453	P41805	P62701	P62277
P29453	P04456	P62701	P62263
P29453	P0CX37	P62701	P08708
P29453	P0CX47	P62701	P62269
P29453	P23248	P62701	P39019
P29453	P26786	P62701	P60866
P29453	P33442	P62701	P63220
P29453	P14127	P62701	P62266
P29453	P05750	P62701	P62851
P29453	P0C0W1	P62701	P62854
P29453	P04449	P62701	P42677
P29453	P0CX83	P62701	Q71UM5
P29453	P0CX52	P62701	P62979
P29453	P05745	P62701	P62857
P29453	P0CX45	P62701	P08865
P29453	P0CX54	P62701	P39023
P29453	P26321	P62701	P36578
P29453	Q12213	P62701	P18124
P29453	P0CX43	P62701	P62424
P29453	P0CX36	P62701	P62917
P29453	P17076	P62701	P32969
P29453	P53221	P62701	Q96L21
P29453	P0CX46	P62701	P62906
P29453	P26785	P62701	P30050
P29453	P0CX48	P62701	P26373
P29453	P49626	P62701	P50914
P29453	P05740	P62701	P61313
P29453	P0CX24	P62701	P18621
P29453	P26784	P62701	Q07020
P29453	P0C2H8	P62701	Q02543
P29453	P02406	P62701	P84098
P29453	P0C2H7	P62701	P46778
P29453	P02400	P62701	P35268
P29453	P0CX35	P62701	P62829
P29453	Q02326	P62701	P62750
P29453	P46990	P62701	P83731
P29453	P0CX40	P62701	P61353
P29453	P0CX85	P62701	P46776
P29453	P05739	P62701	P62888
P29453	Q3E757	P62701	P62899
P29453	P0CX31	P62701	P61513
P29453	P0CX44	P62701	P05388
P29453	P38754	P62701	P05386
Q12690	P06367	P46782	P62081
Q12690	P05737	P46782	P62241
Q12690	P0CX50	P46782	P46781
Q12690	P40212	P46782	P46783
Q12690	P05748	P46782	P62280
Q12690	P0CX38	P46782	P25398
Q12690	P41805	P46782	P62277
Q12690	P04456	P46782	P62263
Q12690	P0CX47	P46782	P62269
Q12690	P23248	P46782	P39019
Q12690	P26786	P46782	P60866
Q12690	P33442	P46782	P63220
Q12690	P14127	P46782	P62266
Q12690	P05750	P46782	P62851
Q12690	P0C0W1	P46782	P62854
Q12690	P04449	P46782	P42677
Q12690	P0CX52	P46782	P62979
Q12690	P05745	P46782	P62857
Q12690	P38061	P46782	P62273
Q12690	P0CX45	P46782	P08865
Q12690	Q12213	P46782	P18124
Q12690	P0CX43	P46782	P62424
Q12690	P17076	P46782	P32969
Q12690	P53221	P46782	Q96L21
Q12690	P0CX46	P46782	P62906
Q12690	P26785	P46782	P30050
Q12690	P49626	P46782	P50914
Q12690	P05740	P46782	P61313
Q12690	P0CX24	P46782	P18621
Q12690	P26784	P46782	Q07020
Q12690	P0C2H8	P46782	Q02543
Q12690	P02406	P46782	P84098
Q12690	P0C2H7	P46782	P46778
Q12690	P0CX35	P46782	P62829
Q12690	Q02326	P46782	P62750
Q12690	P46990	P46782	P83731
Q12690	P05739	P46782	P62888
Q12690	Q3E757	P46782	P62899
Q12690	P0CX31	P46782	P61513
Q12690	P0CX44	P46782	P05388
Q12690	P38754	P46782	P05386
P06367	P05737	P62081	P62241
P06367	P0CX50	P62081	P46781
P06367	P40212	P62081	P46783
P06367	P05748	P62081	P62280
P06367	P0CX38	P62081	P25398
P06367	P41805	P62081	P62277
P06367	P04456	P62081	P62263
P06367	P0CX28	P62081	P62841
P06367	P0CX37	P62081	P08708
P06367	P0CX47	P62081	P62269
P06367	P23248	P62081	P39019
P06367	P26786	P62081	P60866
P06367	P33442	P62081	P63220
P06367	P14127	P62081	P62266
P06367	P05750	P62081	P62851
P06367	P0C0W1	P62081	P62854
P06367	P04449	P62081	P42677
P06367	P0CX83	P62081	Q71UM5
P06367	P05745	P62081	P62857
P06367	P0CX45	P62081	P08865
P06367	P0CX54	P62081	P39023
P06367	P53221	P62081	Q96L21
P06367	P0CX48	P62081	P26373
P06367	P05740	P62081	P61313
P06367	P26784	P62081	Q07020
P06367	P0C2H8	P62081	Q02543
P06367	P02406	P62081	P84098
P06367	Q02326	P62081	P62750
P06367	P05739	P62081	P62888
P06367	Q3E757	P62081	P62899
P06367	P48164	P62081	P42766
P06367	P0CX31	P62081	P61513
P06367	P38754	P62081	P05386
P05737	P0CX50	P62241	P46781
P05737	P40212	P62241	P46783
P05737	P05748	P62241	P62280
P05737	P0CX38	P62241	P25398
P05737	P41805	P62241	P62277
P05737	P04456	P62241	P62263
P05737	P0CX47	P62241	P62269
P05737	P23248	P62241	P39019
P05737	P26786	P62241	P60866
P05737	P33442	P62241	P63220
P05737	P14127	P62241	P62266
P05737	P05750	P62241	P62851
P05737	P0C0W1	P62241	P62854
P05737	P04449	P62241	P42677
P05737	P0CX52	P62241	P62979
P05737	P05745	P62241	P62857
P05737	P0CX45	P62241	P08865
P05737	P0CX54	P62241	P39023
P05737	Q12213	P62241	P18124
P05737	P0CX43	P62241	P62424
P05737	P17076	P62241	P32969
P05737	P53221	P62241	Q96L21
P05737	P0CX46	P62241	P62906
P05737	P26785	P62241	P30050
P05737	P0CX48	P62241	P26373
P05737	P05740	P62241	P61313
P05737	P0CX24	P62241	P18621
P05737	P26784	P62241	Q07020
P05737	P0C2H8	P62241	Q02543
P05737	P02406	P62241	P84098
P05737	P0C2H7	P62241	P46778
P05737	P02400	P62241	P35268
P05737	P0CX35	P62241	P62829
P05737	Q02326	P62241	P62750
P05737	P46990	P62241	P83731
P05737	P0CX40	P62241	P61353
P05737	P0CX85	P62241	P46776
P05737	P05739	P62241	P62888
P05737	Q3E757	P62241	P62899
P05737	P0CX31	P62241	P61513
P05737	P0CX44	P62241	P05388
P05737	P38754	P62241	P05386
P0CX50	P40212	P46781	P46783
P0CX50	P05748	P46781	P62280
P0CX50	P0CX38	P46781	P25398
P0CX50	P41805	P46781	P62277
P0CX50	P04456	P46781	P62263
P0CX50	P0CX28	P46781	P62841
P0CX50	P0CX37	P46781	P08708
P0CX50	P23248	P46781	P39019
P0CX50	P26786	P46781	P60866
P0CX50	P33442	P46781	P63220
P0CX50	P14127	P46781	P62266
P0CX50	P05750	P46781	P62851
P0CX50	P05745	P46781	P62857
P0CX50	P38061	P46781	P62273
P0CX50	P0CX45	P46781	P08865
P0CX50	P26321	P46781	P36578
P0CX50	P0CX36	P46781	P62917
P0CX50	P0CX46	P46781	P62906
P0CX50	P26785	P46781	P30050
P0CX50	P26784	P46781	Q07020
P0CX50	P02406	P46781	P84098
P0CX50	P0C2H7	P46781	P46778
P0CX50	Q02326	P46781	P62750
P0CX50	P05739	P46781	P62888
P40212	P41805	P46783	P62277
P40212	P04456	P46783	P62263
P40212	P23248	P46783	P39019
P40212	P26786	P46783	P60866
P40212	P14127	P46783	P62266
P40212	P05750	P46783	P62851
P40212	P0CX52	P46783	P62979
P40212	P05745	P46783	P62857
P40212	P0CX45	P46783	P08865
P40212	P17076	P46783	P32969
P40212	P53221	P46783	Q96L21
P40212	Q3E757	P46783	P62899
P40212	P38754	P46783	P05386
P05748	P0CX38	P62280	P25398
P05748	P41805	P62280	P62277
P05748	P04456	P62280	P62263
P05748	P23248	P62280	P39019
P05748	P26786	P62280	P60866
P05748	P14127	P62280	P62266
P05748	P0C0W1	P62280	P62854
P05748	P0CX83	P62280	Q71UM5
P05748	P0CX52	P62280	P62979
P05748	P26321	P62280	P36578
P05748	Q12213	P62280	P18124
P05748	P0CX43	P62280	P62424
P05748	P17076	P62280	P32969
P05748	P53221	P62280	Q96L21
P05748	P0CX46	P62280	P62906
P05748	P26785	P62280	P30050
P05748	P49626	P62280	P50914
P05748	P05740	P62280	P61313
P05748	P0CX24	P62280	P18621
P05748	P26784	P62280	Q07020
P05748	P0C2H8	P62280	Q02543
P05748	P02406	P62280	P84098
P05748	P0C2H7	P62280	P46778
P05748	P02400	P62280	P35268
P05748	P0CX35	P62280	P62829
P05748	Q02326	P62280	P62750
P05748	P46990	P62280	P83731
P05748	P05739	P62280	P62888
P05748	Q3E757	P62280	P62899
P05748	P48164	P62280	P42766
P05748	P0CX31	P62280	P61513
P05748	P0CX44	P62280	P05388
P05748	Q01855	P62280	P05387
P0CX38	P41805	P25398	P62277
P0CX38	P04456	P25398	P62263
P0CX38	P0CX47	P25398	P62269
P0CX38	P23248	P25398	P39019
P0CX38	P26786	P25398	P60866
P0CX38	P33442	P25398	P63220
P0CX38	P14127	P25398	P62266
P0CX38	P05750	P25398	P62851
P0CX38	P04449	P25398	P42677
P0CX38	P0CX83	P25398	Q71UM5
P0CX38	P0CX52	P25398	P62979
P0CX38	P05745	P25398	P62857
P0CX38	P38061	P25398	P62273
P0CX38	P0CX45	P25398	P08865
P0CX38	P0CX43	P25398	P62424
P0CX38	P17076	P25398	P32969
P0CX38	P53221	P25398	Q96L21
P0CX38	P0CX46	P25398	P62906
P0CX38	P26785	P25398	P30050
P0CX38	P49626	P25398	P50914
P0CX38	P05740	P25398	P61313
P0CX38	P0CX24	P25398	P18621
P0CX38	P26784	P25398	Q07020
P0CX38	P0C2H8	P25398	Q02543
P0CX38	P02406	P25398	P84098
P0CX38	P0C2H7	P25398	P46778
P0CX38	P46990	P25398	P83731
P0CX38	Q3E757	P25398	P62899
P0CX38	P48164	P25398	P42766
P0CX38	P0CX31	P25398	P61513
P41805	P04456	P62277	P62263
P41805	P0CX28	P62277	P62841
P41805	P0CX37	P62277	P08708
P41805	P0CX47	P62277	P62269
P41805	P23248	P62277	P39019
P41805	P26786	P62277	P60866
P41805	P33442	P62277	P63220
P41805	P14127	P62277	P62266
P41805	P05750	P62277	P62851
P41805	P0C0W1	P62277	P62854
P41805	P04449	P62277	P42677
P41805	P0CX83	P62277	Q71UM5
P41805	P0CX52	P62277	P62979
P41805	P05745	P62277	P62857
P41805	P0CX45	P62277	P08865
P41805	P0CX54	P62277	P39023
P41805	Q12213	P62277	P18124
P41805	P0CX43	P62277	P62424
P41805	P0CX36	P62277	P62917
P41805	P17076	P62277	P32969
P41805	P53221	P62277	Q96L21
P41805	P0CX46	P62277	P62906
P41805	P26785	P62277	P30050
P41805	P0CX48	P62277	P26373
P41805	P05740	P62277	P61313
P41805	P0CX24	P62277	P18621
P41805	P26784	P62277	Q07020
P41805	P0C2H8	P62277	Q02543
P41805	P02406	P62277	P84098
P41805	P0C2H7	P62277	P46778
P41805	P02400	P62277	P35268
P41805	Q02326	P62277	P62750
P41805	P46990	P62277	P83731
P41805	P05739	P62277	P62888
P41805	Q3E757	P62277	P62899
P41805	P0CX31	P62277	P61513
P41805	P0CX49	P62277	P63173
P41805	P0CX44	P62277	P05388
P41805	P38754	P62277	P05386
P04456	P0CX28	P62263	P62841
P04456	P23248	P62263	P39019
P04456	P26786	P62263	P60866
P04456	P14127	P62263	P62266
P04456	P05750	P62263	P62851
P04456	P0C0W1	P62263	P62854
P04456	P04449	P62263	P42677
P04456	P05745	P62263	P62857
P04456	P38061	P62263	P62273
P04456	P0CX45	P62263	P08865
P04456	P26321	P62263	P36578
P04456	Q12213	P62263	P18124
P04456	P0CX43	P62263	P62424
P04456	P17076	P62263	P32969
P04456	P53221	P62263	Q96L21
P04456	P05740	P62263	P61313
P04456	P26784	P62263	Q07020
P04456	P0C2H8	P62263	Q02543
P04456	P02406	P62263	P84098
P04456	P0CX35	P62263	P62829
P04456	Q02326	P62263	P62750
P04456	P05739	P62263	P62888
P04456	Q3E757	P62263	P62899
P04456	P0CX31	P62263	P61513
P04456	P0CX44	P62263	P05388
P04456	Q01855	P62263	P05387
P0CX28	P23248	P62841	P39019
P0CX28	P14127	P62841	P62266
P0CX28	P0C0W1	P62841	P62854
P0CX28	P05745	P62841	P62857
P0CX28	P38061	P62841	P62273
P0CX28	P0CX45	P62841	P08865
P0CX28	P0CX54	P62841	P39023
P0CX28	P17076	P62841	P32969
P0CX28	P0C2H7	P62841	P46778
P0CX28	P38754	P62841	P05386
P0CX28	Q01855	P62841	P05387
P0CX37	P33442	P08708	P63220
P0CX37	P14127	P08708	P62266
P0CX37	P05750	P08708	P62851
P0CX37	P0CX45	P08708	P08865
P0CX37	P0CX36	P08708	P62917
P0CX37	P17076	P08708	P32969
P0CX37	P26785	P08708	P30050
P0CX37	P49626	P08708	P50914
P0CX37	P02406	P08708	P84098
P0CX37	P0C2H7	P08708	P46778
P0CX37	P0CX35	P08708	P62829
P0CX37	P46990	P08708	P83731
P0CX37	P0CX40	P08708	P61353
P0CX37	Q3E757	P08708	P62899
P0CX37	P0CX31	P08708	P61513
P0CX37	P38754	P08708	P05386
P0CX37	Q01855	P08708	P05387
P0CX47	P23248	P62269	P39019
P0CX47	P26786	P62269	P60866
P0CX47	P33442	P62269	P63220
P0CX47	P05750	P62269	P62851
P0CX47	P0C0W1	P62269	P62854
P0CX47	P0CX45	P62269	P08865
P23248	P26786	P39019	P60866
P23248	P33442	P39019	P63220
P23248	P14127	P39019	P62266
P23248	P05750	P39019	P62851
P23248	P0C0W1	P39019	P62854
P23248	P0CX52	P39019	P62979
P23248	P05745	P39019	P62857
P23248	P38061	P39019	P62273
P23248	P0CX45	P39019	P08865
P23248	Q12213	P39019	P18124
P23248	P0CX43	P39019	P62424
P23248	P17076	P39019	P32969
P23248	P53221	P39019	Q96L21
P23248	P0CX46	P39019	P62906
P23248	P26785	P39019	P30050
P23248	P49626	P39019	P50914
P23248	P05740	P39019	P61313
P23248	P0CX24	P39019	P18621
P23248	P26784	P39019	Q07020
P23248	P0C2H8	P39019	Q02543
P23248	P02406	P39019	P84098
P23248	P0C2H7	P39019	P46778
P23248	P02400	P39019	P35268
P23248	P0CX35	P39019	P62829
P23248	Q02326	P39019	P62750
P23248	P46990	P39019	P83731
P23248	Q3E757	P39019	P62899
P23248	P48164	P39019	P42766
P23248	P0CX31	P39019	P61513
P23248	P0CX49	P39019	P63173
P23248	P38754	P39019	P05386
P26786	P33442	P60866	P63220
P26786	P14127	P60866	P62266
P26786	P05750	P60866	P62851
P26786	P0C0W1	P60866	P62854
P26786	P0CX83	P60866	Q71UM5
P26786	P05745	P60866	P62857
P26786	P38061	P60866	P62273
P26786	P0CX45	P60866	P08865
P26786	P0CX54	P60866	P39023
P26786	P26321	P60866	P36578
P26786	Q12213	P60866	P18124
P26786	P0CX43	P60866	P62424
P26786	P0CX36	P60866	P62917
P26786	P17076	P60866	P32969
P26786	P0CX46	P60866	P62906
P26786	P26785	P60866	P30050
P26786	P0CX48	P60866	P26373
P26786	P49626	P60866	P50914
P26786	P05740	P60866	P61313
P26786	P0CX24	P60866	P18621
P26786	P26784	P60866	Q07020
P26786	P0C2H8	P60866	Q02543
P26786	P02406	P60866	P84098
P26786	P0C2H7	P60866	P46778
P26786	P0CX35	P60866	P62829
P26786	Q02326	P60866	P62750
P26786	P46990	P60866	P83731
P26786	P0CX85	P60866	P46776
P26786	P48164	P60866	P42766
P26786	P0CX31	P60866	P61513
P26786	P0CX44	P60866	P05388
P26786	Q01855	P60866	P05387
P33442	P14127	P63220	P62266
P33442	P05750	P63220	P62851
P33442	P0C0W1	P63220	P62854
P33442	P0CX83	P63220	Q71UM5
P33442	P05745	P63220	P62857
P33442	P38061	P63220	P62273
P33442	P0CX45	P63220	P08865
P33442	Q12213	P63220	P18124
P33442	P0CX43	P63220	P62424
P33442	P17076	P63220	P32969
P33442	P0CX46	P63220	P62906
P33442	P26785	P63220	P30050
P33442	P0CX48	P63220	P26373
P33442	P49626	P63220	P50914
P33442	P05740	P63220	P61313
P33442	P0CX24	P63220	P18621
P33442	P26784	P63220	Q07020
P33442	P02406	P63220	P84098
P33442	P0C2H7	P63220	P46778
P33442	P02400	P63220	P35268
P33442	P0CX35	P63220	P62829
P33442	Q02326	P63220	P62750
P33442	P46990	P63220	P83731
P33442	P0CX40	P63220	P61353
P33442	P05739	P63220	P62888
P33442	Q3E757	P63220	P62899
P33442	P0CX31	P63220	P61513
P33442	P0CX44	P63220	P05388
P33442	P38754	P63220	P05386
P33442	Q01855	P63220	P05387
P14127	P05750	P62266	P62851
P14127	P0C0W1	P62266	P62854
P14127	P04449	P62266	P42677
P14127	P0CX83	P62266	Q71UM5
P14127	P0CX52	P62266	P62979
P14127	P05745	P62266	P62857
P14127	P38061	P62266	P62273
P14127	P0CX45	P62266	P08865
P14127	P0CX54	P62266	P39023
P14127	Q12213	P62266	P18124
P14127	P0CX43	P62266	P62424
P14127	P0CX36	P62266	P62917
P14127	P17076	P62266	P32969
P14127	P53221	P62266	Q96L21
P14127	P0CX46	P62266	P62906
P14127	P26785	P62266	P30050
P14127	P0CX48	P62266	P26373
P14127	P49626	P62266	P50914
P14127	P05740	P62266	P61313
P14127	P0CX24	P62266	P18621
P14127	P26784	P62266	Q07020
P14127	P0C2H8	P62266	Q02543
P14127	P02406	P62266	P84098
P14127	P0C2H7	P62266	P46778
P14127	P02400	P62266	P35268
P14127	P0CX35	P62266	P62829
P14127	Q02326	P62266	P62750
P14127	P46990	P62266	P83731
P14127	P0CX40	P62266	P61353
P14127	P05747	P62266	P46779
P14127	P05739	P62266	P62888
P14127	Q3E757	P62266	P62899
P14127	P0CX31	P62266	P61513
P14127	P0CX44	P62266	P05388
P14127	P38754	P62266	P05386
P14127	Q01855	P62266	P05387
P05750	P0C0W1	P62851	P62854
P05750	P0CX83	P62851	Q71UM5
P05750	P05745	P62851	P62857
P05750	P0CX45	P62851	P08865
P05750	P26321	P62851	P36578
P05750	Q12213	P62851	P18124
P05750	P0CX36	P62851	P62917
P05750	P53221	P62851	Q96L21
P05750	P0CX46	P62851	P62906
P05750	P26785	P62851	P30050
P05750	P0CX48	P62851	P26373
P05750	P49626	P62851	P50914
P05750	P05740	P62851	P61313
P05750	P0CX24	P62851	P18621
P05750	P26784	P62851	Q07020
P05750	P02406	P62851	P84098
P05750	P0C2H7	P62851	P46778
P05750	P0CX35	P62851	P62829
P05750	Q02326	P62851	P62750
P05750	P46990	P62851	P83731
P05750	P0CX31	P62851	P61513
P05750	P0CX49	P62851	P63173
P05750	P0CX44	P62851	P05388
P05750	P38754	P62851	P05386
P05750	Q01855	P62851	P05387
P0C0W1	P0CX52	P62854	P62979
P0C0W1	P05745	P62854	P62857
P0C0W1	P0CX45	P62854	P08865
P0C0W1	P0CX54	P62854	P39023
P0C0W1	P26321	P62854	P36578
P0C0W1	Q12213	P62854	P18124
P0C0W1	P0CX36	P62854	P62917
P0C0W1	P17076	P62854	P32969
P0C0W1	P53221	P62854	Q96L21
P0C0W1	P0CX46	P62854	P62906
P0C0W1	P26785	P62854	P30050
P0C0W1	P05740	P62854	P61313
P0C0W1	P0CX24	P62854	P18621
P0C0W1	P26784	P62854	Q07020
P0C0W1	P0C2H8	P62854	Q02543
P0C0W1	P02406	P62854	P84098
P0C0W1	P0C2H7	P62854	P46778
P0C0W1	P02400	P62854	P35268
P0C0W1	P0CX35	P62854	P62829
P0C0W1	Q02326	P62854	P62750
P0C0W1	P46990	P62854	P83731
P0C0W1	P0CX40	P62854	P61353
P0C0W1	P05739	P62854	P62888
P0C0W1	Q3E757	P62854	P62899
P0C0W1	P0CX31	P62854	P61513
P0C0W1	P0CX44	P62854	P05388
P0C0W1	P38754	P62854	P05386
P04449	P0CX83	P42677	Q71UM5
P04449	P05745	P42677	P62857
P04449	Q02326	P42677	P62750
P0CX83	P05745	Q71UM5	P62857
P0CX83	P0CX45	Q71UM5	P08865
P0CX83	P17076	Q71UM5	P32969
P0CX83	P26785	Q71UM5	P30050
P0CX83	P0CX48	Q71UM5	P26373
P0CX83	P49626	Q71UM5	P50914
P0CX83	P05740	Q71UM5	P61313
P0CX83	P0CX24	Q71UM5	P18621
P0CX83	P26784	Q71UM5	Q07020
P0CX83	P02406	Q71UM5	P84098
P0CX83	P0C2H7	Q71UM5	P46778
P0CX83	P02400	Q71UM5	P35268
P0CX83	Q02326	Q71UM5	P62750
P0CX83	P46990	Q71UM5	P83731
P0CX83	P0CX85	Q71UM5	P46776
P0CX83	Q3E757	Q71UM5	P62899
P0CX83	P0CX31	Q71UM5	P61513
P0CX83	Q01855	Q71UM5	P05387
P0CX52	P0CX45	P62979	P08865
P0CX52	P26321	P62979	P36578
P0CX52	P17076	P62979	P32969
P0CX52	P53221	P62979	Q96L21
P0CX52	P0CX46	P62979	P62906
P0CX52	P05740	P62979	P61313
P0CX52	P26784	P62979	Q07020
P0CX52	P0C2H8	P62979	Q02543
P0CX52	P02406	P62979	P84098
P0CX52	P0C2H7	P62979	P46778
P0CX52	P02400	P62979	P35268
P0CX52	P0CX35	P62979	P62829
P0CX52	Q02326	P62979	P62750
P0CX52	P46990	P62979	P83731
P0CX52	Q3E757	P62979	P62899
P0CX52	P0CX31	P62979	P61513
P0CX52	P0CX44	P62979	P05388
P0CX52	P38754	P62979	P05386
P05745	P38061	P62857	P62273
P05745	P0CX45	P62857	P08865
P05745	Q12213	P62857	P18124
P05745	P0CX43	P62857	P62424
P05745	P17076	P62857	P32969
P05745	P53221	P62857	Q96L21
P05745	P0CX46	P62857	P62906
P05745	P26785	P62857	P30050
P05745	P0CX48	P62857	P26373
P05745	P49626	P62857	P50914
P05745	P05740	P62857	P61313
P05745	P0CX24	P62857	P18621
P05745	P26784	P62857	Q07020
P05745	P02406	P62857	P84098
P05745	P0C2H7	P62857	P46778
P05745	Q02326	P62857	P62750
P05745	P46990	P62857	P83731
P05745	P0CX31	P62857	P61513
P05745	Q01855	P62857	P05387
P38061	P0CX45	P62273	P08865
P38061	P05747	P62273	P46779
P38061	P05739	P62273	P62888
P0CX45	P0CX54	P08865	P39023
P0CX45	Q12213	P08865	P18124
P0CX45	P0CX43	P08865	P62424
P0CX45	P0CX36	P08865	P62917
P0CX45	P17076	P08865	P32969
P0CX45	P53221	P08865	Q96L21
P0CX45	P0CX46	P08865	P62906
P0CX45	P26785	P08865	P30050
P0CX45	P0CX48	P08865	P26373
P0CX45	P49626	P08865	P50914
P0CX45	P05740	P08865	P61313
P0CX45	P0CX24	P08865	P18621
P0CX45	P26784	P08865	Q07020
P0CX45	P0C2H8	P08865	Q02543
P0CX45	P02406	P08865	P84098
P0CX45	P0C2H7	P08865	P46778
P0CX45	P02400	P08865	P35268
P0CX45	P0CX35	P08865	P62829
P0CX45	Q02326	P08865	P62750
P0CX45	P46990	P08865	P83731
P0CX45	P05739	P08865	P62888
P0CX45	Q3E757	P08865	P62899
P0CX45	P48164	P08865	P42766
P0CX45	P0CX31	P08865	P61513
P0CX45	P0CX44	P08865	P05388
P0CX45	P38754	P08865	P05386
P0CX45	Q01855	P08865	P05387
P0CX54	P26321	P39023	P36578
P0CX54	P0CX43	P39023	P62424
P0CX54	P0CX36	P39023	P62917
P0CX54	P17076	P39023	P32969
P0CX54	P0CX46	P39023	P62906
P0CX54	P26785	P39023	P30050
P0CX54	P49626	P39023	P50914
P0CX54	P05740	P39023	P61313
P0CX54	P0CX24	P39023	P18621
P0CX54	P26784	P39023	Q07020
P0CX54	P0C2H8	P39023	Q02543
P0CX54	P02406	P39023	P84098
P0CX54	P0C2H7	P39023	P46778
P0CX54	Q02326	P39023	P62750
P0CX54	P0CX44	P39023	P05388
P26321	Q12213	P36578	P18124
P26321	P0CX48	P36578	P26373
P26321	P26784	P36578	Q07020
P26321	P0C2H8	P36578	Q02543
P26321	P02400	P36578	P35268
P26321	P0CX35	P36578	P62829
P26321	P0CX40	P36578	P61353
P26321	P05739	P36578	P62888
P26321	Q3E757	P36578	P62899
P26321	P0CX44	P36578	P05388
Q12213	P0CX43	P18124	P62424
Q12213	P0CX36	P18124	P62917
Q12213	P17076	P18124	P32969
Q12213	P0CX46	P18124	P62906
Q12213	P26785	P18124	P30050
Q12213	P0CX48	P18124	P26373
Q12213	P49626	P18124	P50914
Q12213	P05740	P18124	P61313
Q12213	P0CX24	P18124	P18621
Q12213	P26784	P18124	Q07020
Q12213	P0C2H8	P18124	Q02543
Q12213	P02406	P18124	P84098
Q12213	P0C2H7	P18124	P46778
Q12213	P0CX35	P18124	P62829
Q12213	Q02326	P18124	P62750
Q12213	P46990	P18124	P83731
Q12213	P05739	P18124	P62888
Q12213	Q3E757	P18124	P62899
Q12213	P0CX31	P18124	P61513
Q12213	P0CX49	P18124	P63173
Q12213	P0CX44	P18124	P05388
P0CX43	P17076	P62424	P32969
P0CX43	P53221	P62424	Q96L21
P0CX43	P0CX46	P62424	P62906
P0CX43	P26785	P62424	P30050
P0CX43	P49626	P62424	P50914
P0CX43	P05740	P62424	P61313
P0CX43	P0CX24	P62424	P18621
P0CX43	P0C2H8	P62424	Q02543
P0CX43	P02406	P62424	P84098
P0CX43	P0C2H7	P62424	P46778
P0CX43	P02400	P62424	P35268
P0CX43	P0CX35	P62424	P62829
P0CX43	Q02326	P62424	P62750
P0CX43	P46990	P62424	P83731
P0CX43	P0CX85	P62424	P46776
P0CX43	P05739	P62424	P62888
P0CX43	Q3E757	P62424	P62899
P0CX43	P0CX44	P62424	P05388
P0CX43	P38754	P62424	P05386
P0CX36	P17076	P62917	P32969
P0CX36	P53221	P62917	Q96L21
P0CX36	P0CX46	P62917	P62906
P0CX36	P26785	P62917	P30050
P0CX36	P49626	P62917	P50914
P0CX36	P05740	P62917	P61313
P0CX36	P0CX24	P62917	P18621
P0CX36	P26784	P62917	Q07020
P0CX36	P02406	P62917	P84098
P0CX36	P0C2H7	P62917	P46778
P0CX36	P0CX35	P62917	P62829
P0CX36	Q02326	P62917	P62750
P0CX36	P0CX85	P62917	P46776
P0CX36	P05739	P62917	P62888
P0CX36	Q3E757	P62917	P62899
P0CX36	P0CX44	P62917	P05388
P17076	P53221	P32969	Q96L21
P17076	P0CX46	P32969	P62906
P17076	P26785	P32969	P30050
P17076	P49626	P32969	P50914
P17076	P05740	P32969	P61313
P17076	P0CX24	P32969	P18621
P17076	P26784	P32969	Q07020
P17076	P02406	P32969	P84098
P17076	P0C2H7	P32969	P46778
P17076	P0CX35	P32969	P62829
P17076	Q02326	P32969	P62750
P17076	P46990	P32969	P83731
P17076	Q3E757	P32969	P62899
P17076	P0CX31	P32969	P61513
P17076	P0CX44	P32969	P05388
P53221	P0CX46	Q96L21	P62906
P53221	P26785	Q96L21	P30050
P53221	P49626	Q96L21	P50914
P53221	P05740	Q96L21	P61313
P53221	P0CX24	Q96L21	P18621
P53221	P26784	Q96L21	Q07020
P53221	P0C2H8	Q96L21	Q02543
P53221	P02406	Q96L21	P84098
P53221	P0C2H7	Q96L21	P46778
P53221	P02400	Q96L21	P35268
P53221	Q02326	Q96L21	P62750
P53221	P46990	Q96L21	P83731
P53221	P0CX85	Q96L21	P46776
P53221	P05739	Q96L21	P62888
P53221	Q3E757	Q96L21	P62899
P53221	P48164	Q96L21	P42766
P53221	P0CX31	Q96L21	P61513
P53221	P0CX44	Q96L21	P05388
P0CX46	P26785	P62906	P30050
P0CX46	P0CX48	P62906	P26373
P0CX46	P49626	P62906	P50914
P0CX46	P05740	P62906	P61313
P0CX46	P0CX24	P62906	P18621
P0CX46	P26784	P62906	Q07020
P0CX46	P0C2H8	P62906	Q02543
P0CX46	P02406	P62906	P84098
P0CX46	P0C2H7	P62906	P46778
P0CX46	P02400	P62906	P35268
P0CX46	P0CX35	P62906	P62829
P0CX46	Q02326	P62906	P62750
P0CX46	P46990	P62906	P83731
P0CX46	P05739	P62906	P62888
P0CX46	Q3E757	P62906	P62899
P0CX46	P0CX31	P62906	P61513
P0CX46	P0CX44	P62906	P05388
P26785	P0CX48	P30050	P26373
P26785	P49626	P30050	P50914
P26785	P05740	P30050	P61313
P26785	P0CX24	P30050	P18621
P26785	P26784	P30050	Q07020
P26785	P0C2H8	P30050	Q02543
P26785	P02406	P30050	P84098
P26785	P0C2H7	P30050	P46778
P26785	P02400	P30050	P35268
P26785	P0CX35	P30050	P62829
P26785	Q02326	P30050	P62750
P26785	P46990	P30050	P83731
P26785	P0CX85	P30050	P46776
P26785	P05739	P30050	P62888
P26785	Q3E757	P30050	P62899
P26785	P0CX31	P30050	P61513
P26785	P38754	P30050	P05386
P0CX48	P49626	P26373	P50914
P0CX48	P05740	P26373	P61313
P0CX48	P0CX24	P26373	P18621
P0CX48	P26784	P26373	Q07020
P0CX48	P0C2H7	P26373	P46778
P0CX48	P0CX35	P26373	P62829
P0CX48	Q02326	P26373	P62750
P0CX48	P46990	P26373	P83731
P0CX48	P05739	P26373	P62888
P0CX48	P0CX31	P26373	P61513
P0CX48	P0CX44	P26373	P05388
P49626	P05740	P50914	P61313
P49626	P26784	P50914	Q07020
P49626	P0C2H8	P50914	Q02543
P49626	P02406	P50914	P84098
P49626	P0C2H7	P50914	P46778
P49626	P02400	P50914	P35268
P49626	P0CX35	P50914	P62829
P49626	Q02326	P50914	P62750
P49626	P46990	P50914	P83731
P49626	P0CX40	P50914	P61353
P49626	P0CX85	P50914	P46776
P49626	P05739	P50914	P62888
P49626	Q3E757	P50914	P62899
P49626	P0CX31	P50914	P61513
P49626	P0CX49	P50914	P63173
P49626	P0CX44	P50914	P05388
P05740	P0CX24	P61313	P18621
P05740	P26784	P61313	Q07020
P05740	P0C2H8	P61313	Q02543
P05740	P02406	P61313	P84098
P05740	P0C2H7	P61313	P46778
P05740	P02400	P61313	P35268
P05740	Q02326	P61313	P62750
P05740	P46990	P61313	P83731
P05740	P0CX85	P61313	P46776
P05740	P05739	P61313	P62888
P05740	Q3E757	P61313	P62899
P05740	P0CX31	P61313	P61513
P05740	P0CX44	P61313	P05388
P0CX24	P26784	P18621	Q07020
P0CX24	P0C2H8	P18621	Q02543
P0CX24	P02406	P18621	P84098
P0CX24	P0C2H7	P18621	P46778
P0CX24	P02400	P18621	P35268
P0CX24	P0CX35	P18621	P62829
P0CX24	Q02326	P18621	P62750
P0CX24	P46990	P18621	P83731
P0CX24	Q3E757	P18621	P62899
P0CX24	P48164	P18621	P42766
P0CX24	P0CX31	P18621	P61513
P0CX24	P0CX44	P18621	P05388
P26784	P0C2H8	Q07020	Q02543
P26784	P02406	Q07020	P84098
P26784	P0C2H7	Q07020	P46778
P26784	P02400	Q07020	P35268
P26784	P0CX35	Q07020	P62829
P26784	Q02326	Q07020	P62750
P26784	P46990	Q07020	P83731
P26784	P0CX40	Q07020	P61353
P26784	P0CX85	Q07020	P46776
P26784	P05739	Q07020	P62888
P26784	Q3E757	Q07020	P62899
P26784	P48164	Q07020	P42766
P26784	P0CX31	Q07020	P61513
P26784	P0CX49	Q07020	P63173
P26784	P0CX44	Q07020	P05388
P0C2H8	P02406	Q02543	P84098
P0C2H8	P0C2H7	Q02543	P46778
P0C2H8	P02400	Q02543	P35268
P0C2H8	Q02326	Q02543	P62750
P0C2H8	P46990	Q02543	P83731
P0C2H8	P05739	Q02543	P62888
P0C2H8	Q3E757	Q02543	P62899
P0C2H8	P0CX31	Q02543	P61513
P0C2H8	P0CX44	Q02543	P05388
P02406	P0C2H7	P84098	P46778
P02406	P02400	P84098	P35268
P02406	P0CX35	P84098	P62829
P02406	Q02326	P84098	P62750
P02406	P46990	P84098	P83731
P02406	P0CX40	P84098	P61353
P02406	P0CX85	P84098	P46776
P02406	P05739	P84098	P62888
P02406	Q3E757	P84098	P62899
P02406	P0CX31	P84098	P61513
P02406	P0CX44	P84098	P05388
P02406	P38754	P84098	P05386
P0C2H7	P02400	P46778	P35268
P0C2H7	P0CX35	P46778	P62829
P0C2H7	Q02326	P46778	P62750
P0C2H7	P46990	P46778	P83731
P0C2H7	P05739	P46778	P62888
P0C2H7	Q3E757	P46778	P62899
P0C2H7	P0CX31	P46778	P61513
P0C2H7	P0CX44	P46778	P05388
P02400	Q02326	P35268	P62750
P02400	P46990	P35268	P83731
P02400	P0CX85	P35268	P46776
P02400	P05739	P35268	P62888
P02400	Q3E757	P35268	P62899
P02400	P0CX31	P35268	P61513
P02400	P0CX44	P35268	P05388
P0CX35	Q02326	P62829	P62750
P0CX35	P0CX40	P62829	P61353
P0CX35	Q3E757	P62829	P62899
P0CX35	P0CX31	P62829	P61513
Q02326	P46990	P62750	P83731
Q02326	P0CX85	P62750	P46776
Q02326	P05739	P62750	P62888
Q02326	Q3E757	P62750	P62899
Q02326	P48164	P62750	P42766
Q02326	P0CX31	P62750	P61513
Q02326	P0CX49	P62750	P63173
Q02326	P0CX44	P62750	P05388
P46990	P0CX85	P83731	P46776
P46990	Q3E757	P83731	P62899
P46990	P0CX31	P83731	P61513
P46990	P0CX44	P83731	P05388
P0CX40	P05739	P61353	P62888
P0CX40	Q3E757	P61353	P62899
P0CX85	P05739	P46776	P62888
P0CX85	P48164	P46776	P42766
P0CX85	P0CX31	P46776	P61513
P05739	Q3E757	P62888	P62899
P05739	P48164	P62888	P42766
P05739	P0CX31	P62888	P61513
P05739	P0CX44	P62888	P05388
Q3E757	P48164	P62899	P42766
Q3E757	P0CX31	P62899	P61513
Q3E757	P0CX44	P62899	P05388
P0CX44	P38754	P05388	P05386
P38754	Q01855	P05386	P05387

## Sheet: SC-HS-03010-proved
SC_uniprotIDA	SC_uniprotIDB	HS_uniprotIDA	HS_uniprotIDB
P29453	P41805	P62701	P62277
P29453	P0CX45	P62701	P08865
Q12690	P0CX45	P46782	P08865
P05737	P0CX50	P62241	P46781
P05737	P0CX45	P62241	P08865
P0CX50	P40212	P46781	P46783
P0CX50	P41805	P46781	P62277
P0CX50	P23248	P46781	P39019
P0CX50	P05750	P46781	P62851
P0CX50	P0CX45	P46781	P08865
P0CX50	P26321	P46781	P36578
P40212	P0CX45	P46783	P08865
P41805	P0CX45	P62277	P08865
P41805	P0CX54	P62277	P39023
P41805	P0CX43	P62277	P62424
P41805	P17076	P62277	P32969
P41805	P0CX49	P62277	P63173
P04456	P0CX45	P62263	P08865
P23248	P0CX49	P39019	P63173
P26786	P48164	P60866	P42766
P05750	P0CX45	P62851	P08865
P05750	P26785	P62851	P30050
P05750	P26784	P62851	Q07020
P05750	P0CX49	P62851	P63173
P0CX45	P0CX54	P08865	P39023
P0CX45	Q12213	P08865	P18124
P0CX45	P26785	P08865	P30050
P0CX45	P05740	P08865	P61313
P0CX45	P0CX24	P08865	P18621
P0CX45	P02406	P08865	P84098
P0CX45	Q02326	P08865	P62750
P0CX45	Q3E757	P08865	P62899
Q12213	P0CX43	P18124	P62424
P49626	P0CX49	P50914	P63173
P0C2H8	P0CX31	Q02543	P61513
