# Supplementary material for: Discovering large conserved functional components in global network alignment by graph matching
Source: BMC Genomics. 2018 Sep 24;19(Suppl 7):670. doi: 10.1186/s12864-018-5027-9 (PMC6157291; doi:10.1186/s12864-018-5027-9)
Supplement: Supplementary file 6 — The results produced by MAGNA. Each pathway pair has four sheets to describe alignment results. The former two sheets represent retrieving results of two species by APID dataserver [38] respectively. The third sheet is direct alignment results of MAGNA. The forth sheet is the final conserved interactions of the pathway pair. (XLS 14 kb) [file 12864_2018_5027_MOESM6_ESM.xls]

## Sheet: SC-HS-03010-HS
UniprotID_A	UniProtName_A	GeneName_A	UniprotID_B	UniProtName_B	GeneName_B	Experiments	Methods	Publications	3DStructures	CurationEvents
P05388	RLA0_HUMAN	RPLP0	P62753	RS6_HUMAN	RPS6	2	1	2	0	2
P05388	RLA0_HUMAN	RPLP0	P62266	RS23_HUMAN	RPS23	2	1	2	0	2
P05388	RLA0_HUMAN	RPLP0	P15880	RS2_HUMAN	RPS2	2	1	2	0	2
P05388	RLA0_HUMAN	RPLP0	P62241	RS8_HUMAN	RPS8	2	1	2	0	2
P05388	RLA0_HUMAN	RPLP0	P62847	RS24_HUMAN	RPS24	1	1	1	0	1
P05388	RLA0_HUMAN	RPLP0	P62280	RS11_HUMAN	RPS11	2	1	2	0	2
P05388	RLA0_HUMAN	RPLP0	P46782	RS5_HUMAN	RPS5	2	1	2	0	2
P05388	RLA0_HUMAN	RPLP0	P62979	RS27A_HUMAN	RPS27A	1	1	1	0	1
P05388	RLA0_HUMAN	RPLP0	P61353	RL27_HUMAN	RPL27	1	1	1	0	1
P05388	RLA0_HUMAN	RPLP0	P62910	RL32_HUMAN	RPL32	1	1	1	0	1
P05388	RLA0_HUMAN	RPLP0	P42766	RL35_HUMAN	RPL35	1	1	1	0	1
P05388	RLA0_HUMAN	RPLP0	P62081	RS7_HUMAN	RPS7	1	1	1	0	1
P08708	RS17_HUMAN	RPS17	P62847	RS24_HUMAN	RPS24	1	1	1	0	1
P08708	RS17_HUMAN	RPS17	P62266	RS23_HUMAN	RPS23	2	1	2	0	2
P08708	RS17_HUMAN	RPS17	P15880	RS2_HUMAN	RPS2	3	2	3	0	4
P08708	RS17_HUMAN	RPS17	P62241	RS8_HUMAN	RPS8	1	1	1	0	1
P08708	RS17_HUMAN	RPS17	P62081	RS7_HUMAN	RPS7	1	1	1	0	1
P08708	RS17_HUMAN	RPS17	P62753	RS6_HUMAN	RPS6	1	1	1	0	1
P08708	RS17_HUMAN	RPS17	P62750	RL23A_HUMAN	RPL23A	1	1	1	0	1
P08708	RS17_HUMAN	RPS17	P05388	RLA0_HUMAN	RPLP0	1	1	1	0	1
P15880	RS2_HUMAN	RPS2	P46782	RS5_HUMAN	RPS5	4	2	4	0	5
P15880	RS2_HUMAN	RPS2	P62081	RS7_HUMAN	RPS7	4	2	4	0	4
P15880	RS2_HUMAN	RPS2	P62241	RS8_HUMAN	RPS8	3	1	3	0	3
P15880	RS2_HUMAN	RPS2	P62753	RS6_HUMAN	RPS6	3	1	3	0	3
P15880	RS2_HUMAN	RPS2	Q9UNX3	RL26L_HUMAN	RPL26L1	1	1	1	0	2
P15880	RS2_HUMAN	RPS2	P62847	RS24_HUMAN	RPS24	1	1	1	0	1
P18124	RL7_HUMAN	RPL7	P18124	RL7_HUMAN	RPL7	1	1	1	0	1
P18124	RL7_HUMAN	RPL7	P62753	RS6_HUMAN	RPS6	2	1	2	0	2
P18124	RL7_HUMAN	RPL7	P05388	RLA0_HUMAN	RPLP0	2	1	2	0	2
P18124	RL7_HUMAN	RPL7	P62266	RS23_HUMAN	RPS23	2	1	2	0	2
P18124	RL7_HUMAN	RPL7	P15880	RS2_HUMAN	RPS2	2	1	2	0	2
P18124	RL7_HUMAN	RPL7	P62081	RS7_HUMAN	RPS7	2	1	2	0	2
P18124	RL7_HUMAN	RPL7	P62241	RS8_HUMAN	RPS8	2	1	2	0	2
P18124	RL7_HUMAN	RPL7	P62847	RS24_HUMAN	RPS24	1	1	1	0	1
P18124	RL7_HUMAN	RPL7	P62280	RS11_HUMAN	RPS11	2	1	2	0	2
P18124	RL7_HUMAN	RPL7	P46782	RS5_HUMAN	RPS5	2	1	2	0	2
P18124	RL7_HUMAN	RPL7	Q9UNX3	RL26L_HUMAN	RPL26L1	1	1	1	0	1
P18621	RL17_HUMAN	RPL17	Q02878	RL6_HUMAN	RPL6	1	1	1	0	1
P18621	RL17_HUMAN	RPL17	P18124	RL7_HUMAN	RPL7	2	1	2	0	2
P18621	RL17_HUMAN	RPL17	P05388	RLA0_HUMAN	RPLP0	1	1	1	0	1
P18621	RL17_HUMAN	RPL17	P84098	RL19_HUMAN	RPL19	2	1	2	0	2
P18621	RL17_HUMAN	RPL17	P39023	RL3_HUMAN	RPL3	2	1	2	0	2
P18621	RL17_HUMAN	RPL17	P62280	RS11_HUMAN	RPS11	2	1	2	0	2
P18621	RL17_HUMAN	RPL17	P62266	RS23_HUMAN	RPS23	2	1	2	0	2
P18621	RL17_HUMAN	RPL17	P15880	RS2_HUMAN	RPS2	2	1	2	0	2
P18621	RL17_HUMAN	RPL17	P46782	RS5_HUMAN	RPS5	2	1	2	0	2
P18621	RL17_HUMAN	RPL17	P62241	RS8_HUMAN	RPS8	2	1	2	0	2
P18621	RL17_HUMAN	RPL17	P62753	RS6_HUMAN	RPS6	2	1	2	0	2
P18621	RL17_HUMAN	RPL17	P62847	RS24_HUMAN	RPS24	1	1	1	0	1
P18621	RL17_HUMAN	RPL17	P62910	RL32_HUMAN	RPL32	2	1	2	0	2
P18621	RL17_HUMAN	RPL17	P62750	RL23A_HUMAN	RPL23A	2	1	2	0	2
P18621	RL17_HUMAN	RPL17	P62979	RS27A_HUMAN	RPS27A	1	1	1	0	1
P39023	RL3_HUMAN	RPL3	P18124	RL7_HUMAN	RPL7	2	1	2	0	2
P39023	RL3_HUMAN	RPL3	P62266	RS23_HUMAN	RPS23	2	1	2	0	2
P39023	RL3_HUMAN	RPL3	P15880	RS2_HUMAN	RPS2	2	1	2	0	2
P39023	RL3_HUMAN	RPL3	P62241	RS8_HUMAN	RPS8	2	1	2	0	2
P39023	RL3_HUMAN	RPL3	Q02878	RL6_HUMAN	RPL6	2	1	2	0	2
P39023	RL3_HUMAN	RPL3	P62753	RS6_HUMAN	RPS6	2	1	2	0	2
P39023	RL3_HUMAN	RPL3	P62081	RS7_HUMAN	RPS7	2	1	2	0	2
P39023	RL3_HUMAN	RPL3	P05388	RLA0_HUMAN	RPLP0	2	1	2	0	2
P39023	RL3_HUMAN	RPL3	P62847	RS24_HUMAN	RPS24	1	1	1	0	1
P39023	RL3_HUMAN	RPL3	Q9UNX3	RL26L_HUMAN	RPL26L1	1	1	1	0	1
P39023	RL3_HUMAN	RPL3	P42766	RL35_HUMAN	RPL35	1	1	1	0	1
P39023	RL3_HUMAN	RPL3	P62280	RS11_HUMAN	RPS11	1	1	1	0	1
P39023	RL3_HUMAN	RPL3	P46782	RS5_HUMAN	RPS5	1	1	1	0	1
P42766	RL35_HUMAN	RPL35	P62241	RS8_HUMAN	RPS8	2	1	2	0	2
P42766	RL35_HUMAN	RPL35	Q02878	RL6_HUMAN	RPL6	2	1	2	0	2
P42766	RL35_HUMAN	RPL35	P18124	RL7_HUMAN	RPL7	2	1	2	0	2
P42766	RL35_HUMAN	RPL35	P62081	RS7_HUMAN	RPS7	2	1	2	0	2
P42766	RL35_HUMAN	RPL35	P62847	RS24_HUMAN	RPS24	1	1	1	0	1
P42766	RL35_HUMAN	RPL35	P18621	RL17_HUMAN	RPL17	2	1	2	0	2
P42766	RL35_HUMAN	RPL35	P62280	RS11_HUMAN	RPS11	2	1	2	0	2
P42766	RL35_HUMAN	RPL35	P62906	RL10A_HUMAN	RPL10A	1	1	1	0	1
P42766	RL35_HUMAN	RPL35	P15880	RS2_HUMAN	RPS2	1	1	1	0	1
P42766	RL35_HUMAN	RPL35	P62266	RS23_HUMAN	RPS23	1	1	1	0	1
P46782	RS5_HUMAN	RPS5	P62753	RS6_HUMAN	RPS6	3	1	3	0	3
P46782	RS5_HUMAN	RPS5	P62241	RS8_HUMAN	RPS8	3	1	3	0	3
P46782	RS5_HUMAN	RPS5	P62081	RS7_HUMAN	RPS7	3	1	3	0	3
P46782	RS5_HUMAN	RPS5	P61353	RL27_HUMAN	RPL27	1	1	1	0	1
P46782	RS5_HUMAN	RPS5	P42766	RL35_HUMAN	RPL35	1	1	1	0	1
P61353	RL27_HUMAN	RPL27	P08708	RS17_HUMAN	RPS17	1	1	1	0	1
P61353	RL27_HUMAN	RPL27	P62266	RS23_HUMAN	RPS23	2	1	2	0	2
P61353	RL27_HUMAN	RPL27	P62847	RS24_HUMAN	RPS24	1	1	1	0	1
P61353	RL27_HUMAN	RPL27	Q02878	RL6_HUMAN	RPL6	2	1	2	0	2
P61353	RL27_HUMAN	RPL27	P15880	RS2_HUMAN	RPS2	2	1	2	0	2
P61353	RL27_HUMAN	RPL27	P62241	RS8_HUMAN	RPS8	2	1	2	0	2
P61353	RL27_HUMAN	RPL27	Q9UNX3	RL26L_HUMAN	RPL26L1	2	1	2	0	2
P61353	RL27_HUMAN	RPL27	P62906	RL10A_HUMAN	RPL10A	1	1	1	0	1
P61353	RL27_HUMAN	RPL27	P62913	RL11_HUMAN	RPL11	1	1	1	0	1
P61353	RL27_HUMAN	RPL27	P62750	RL23A_HUMAN	RPL23A	1	1	1	0	1
P61353	RL27_HUMAN	RPL27	P39023	RL3_HUMAN	RPL3	1	1	1	0	1
P61353	RL27_HUMAN	RPL27	P62910	RL32_HUMAN	RPL32	1	1	1	0	1
P61353	RL27_HUMAN	RPL27	P42766	RL35_HUMAN	RPL35	1	1	1	0	1
P61353	RL27_HUMAN	RPL27	P18124	RL7_HUMAN	RPL7	1	1	1	0	1
P61353	RL27_HUMAN	RPL27	P62280	RS11_HUMAN	RPS11	1	1	1	0	1
P61353	RL27_HUMAN	RPL27	P62753	RS6_HUMAN	RPS6	1	1	1	0	1
P61353	RL27_HUMAN	RPL27	P62081	RS7_HUMAN	RPS7	1	1	1	0	1
P62081	RS7_HUMAN	RPS7	P62241	RS8_HUMAN	RPS8	3	1	3	0	3
P62081	RS7_HUMAN	RPS7	P62906	RL10A_HUMAN	RPL10A	1	1	1	0	1
P62081	RS7_HUMAN	RPS7	Q9UNX3	RL26L_HUMAN	RPL26L1	1	1	1	0	1
P62241	RS8_HUMAN	RPS8	Q9UNX3	RL26L_HUMAN	RPL26L1	2	2	2	0	3
P62266	RS23_HUMAN	RPS23	P46782	RS5_HUMAN	RPS5	3	1	3	0	3
P62266	RS23_HUMAN	RPS23	P62753	RS6_HUMAN	RPS6	3	1	3	0	3
P62266	RS23_HUMAN	RPS23	P62081	RS7_HUMAN	RPS7	3	1	3	0	3
P62266	RS23_HUMAN	RPS23	P62241	RS8_HUMAN	RPS8	3	1	3	0	3
P62266	RS23_HUMAN	RPS23	P15880	RS2_HUMAN	RPS2	3	1	3	0	3
P62266	RS23_HUMAN	RPS23	P62847	RS24_HUMAN	RPS24	2	1	2	0	2
P62266	RS23_HUMAN	RPS23	P62979	RS27A_HUMAN	RPS27A	1	1	1	0	1
P62280	RS11_HUMAN	RPS11	P08708	RS17_HUMAN	RPS17	3	2	3	0	3
P62280	RS11_HUMAN	RPS11	P62266	RS23_HUMAN	RPS23	3	1	3	0	3
P62280	RS11_HUMAN	RPS11	P46782	RS5_HUMAN	RPS5	2	1	2	0	2
P62280	RS11_HUMAN	RPS11	P62241	RS8_HUMAN	RPS8	2	1	2	0	2
P62280	RS11_HUMAN	RPS11	P15880	RS2_HUMAN	RPS2	3	1	3	0	3
P62280	RS11_HUMAN	RPS11	P62081	RS7_HUMAN	RPS7	3	1	3	0	3
P62280	RS11_HUMAN	RPS11	P62847	RS24_HUMAN	RPS24	2	1	2	0	2
P62280	RS11_HUMAN	RPS11	P62753	RS6_HUMAN	RPS6	2	1	2	0	2
P62280	RS11_HUMAN	RPS11	P62979	RS27A_HUMAN	RPS27A	1	1	1	0	1
P62280	RS11_HUMAN	RPS11	P62910	RL32_HUMAN	RPL32	1	1	1	0	1
P62280	RS11_HUMAN	RPS11	Q9UNX3	RL26L_HUMAN	RPL26L1	1	1	1	0	1
P62750	RL23A_HUMAN	RPL23A	P39023	RL3_HUMAN	RPL3	2	1	2	0	2
P62750	RL23A_HUMAN	RPL23A	P18124	RL7_HUMAN	RPL7	2	1	2	0	2
P62750	RL23A_HUMAN	RPL23A	P62266	RS23_HUMAN	RPS23	2	1	2	0	2
P62750	RL23A_HUMAN	RPL23A	P62241	RS8_HUMAN	RPS8	2	1	2	0	2
P62750	RL23A_HUMAN	RPL23A	P62280	RS11_HUMAN	RPS11	3	1	3	0	3
P62750	RL23A_HUMAN	RPL23A	Q02878	RL6_HUMAN	RPL6	2	1	2	0	2
P62750	RL23A_HUMAN	RPL23A	P62753	RS6_HUMAN	RPS6	2	1	2	0	2
P62750	RL23A_HUMAN	RPL23A	P15880	RS2_HUMAN	RPS2	3	2	3	0	3
P62750	RL23A_HUMAN	RPL23A	P46782	RS5_HUMAN	RPS5	2	1	2	0	2
P62750	RL23A_HUMAN	RPL23A	P62081	RS7_HUMAN	RPS7	2	1	2	0	2
P62750	RL23A_HUMAN	RPL23A	P62847	RS24_HUMAN	RPS24	1	1	1	0	1
P62750	RL23A_HUMAN	RPL23A	P05388	RLA0_HUMAN	RPLP0	3	1	3	0	3
P62750	RL23A_HUMAN	RPL23A	P42766	RL35_HUMAN	RPL35	3	1	3	0	3
P62750	RL23A_HUMAN	RPL23A	P62910	RL32_HUMAN	RPL32	2	1	2	0	2
P62750	RL23A_HUMAN	RPL23A	P62979	RS27A_HUMAN	RPS27A	1	1	1	0	1
P62753	RS6_HUMAN	RPS6	P62081	RS7_HUMAN	RPS7	3	1	3	0	3
P62753	RS6_HUMAN	RPS6	P62241	RS8_HUMAN	RPS8	3	1	3	0	3
P62753	RS6_HUMAN	RPS6	P42766	RL35_HUMAN	RPL35	1	1	1	0	1
P62847	RS24_HUMAN	RPS24	P46782	RS5_HUMAN	RPS5	2	1	2	0	2
P62847	RS24_HUMAN	RPS24	P62753	RS6_HUMAN	RPS6	2	1	2	0	2
P62847	RS24_HUMAN	RPS24	P62241	RS8_HUMAN	RPS8	2	1	2	0	2
P62847	RS24_HUMAN	RPS24	P62081	RS7_HUMAN	RPS7	2	1	2	0	2
P62847	RS24_HUMAN	RPS24	P15880	RS2_HUMAN	RPS2	3	2	3	0	3
P62847	RS24_HUMAN	RPS24	P62979	RS27A_HUMAN	RPS27A	1	1	1	0	1
P62906	RL10A_HUMAN	RPL10A	Q02878	RL6_HUMAN	RPL6	2	1	2	0	2
P62906	RL10A_HUMAN	RPL10A	P18124	RL7_HUMAN	RPL7	2	1	2	0	2
P62906	RL10A_HUMAN	RPL10A	P05388	RLA0_HUMAN	RPLP0	2	1	2	0	2
P62906	RL10A_HUMAN	RPL10A	P62913	RL11_HUMAN	RPL11	2	1	2	0	2
P62906	RL10A_HUMAN	RPL10A	P18621	RL17_HUMAN	RPL17	1	1	1	0	1
P62906	RL10A_HUMAN	RPL10A	P84098	RL19_HUMAN	RPL19	2	1	2	0	2
P62906	RL10A_HUMAN	RPL10A	P39023	RL3_HUMAN	RPL3	2	1	2	0	2
P62906	RL10A_HUMAN	RPL10A	P62280	RS11_HUMAN	RPS11	2	1	2	0	2
P62906	RL10A_HUMAN	RPL10A	P62266	RS23_HUMAN	RPS23	2	1	2	0	2
P62906	RL10A_HUMAN	RPL10A	P62847	RS24_HUMAN	RPS24	1	1	1	0	1
P62906	RL10A_HUMAN	RPL10A	P15880	RS2_HUMAN	RPS2	2	1	2	0	2
P62906	RL10A_HUMAN	RPL10A	P46782	RS5_HUMAN	RPS5	2	1	2	0	2
P62906	RL10A_HUMAN	RPL10A	P62753	RS6_HUMAN	RPS6	2	1	2	0	2
P62906	RL10A_HUMAN	RPL10A	P62241	RS8_HUMAN	RPS8	2	1	2	0	2
P62906	RL10A_HUMAN	RPL10A	P62750	RL23A_HUMAN	RPL23A	2	1	2	0	2
P62906	RL10A_HUMAN	RPL10A	P62910	RL32_HUMAN	RPL32	1	1	1	0	1
P62906	RL10A_HUMAN	RPL10A	P62979	RS27A_HUMAN	RPS27A	1	1	1	0	1
P62906	RL10A_HUMAN	RPL10A	Q9UNX3	RL26L_HUMAN	RPL26L1	2	2	2	0	3
P62910	RL32_HUMAN	RPL32	P18124	RL7_HUMAN	RPL7	2	1	2	0	2
P62910	RL32_HUMAN	RPL32	P62266	RS23_HUMAN	RPS23	1	1	1	0	1
P62910	RL32_HUMAN	RPL32	P15880	RS2_HUMAN	RPS2	2	1	2	0	2
P62910	RL32_HUMAN	RPL32	P62753	RS6_HUMAN	RPS6	2	1	2	0	2
P62910	RL32_HUMAN	RPL32	P62241	RS8_HUMAN	RPS8	2	1	2	0	2
P62910	RL32_HUMAN	RPL32	P39023	RL3_HUMAN	RPL3	2	1	2	0	2
P62913	RL11_HUMAN	RPL11	P84098	RL19_HUMAN	RPL19	2	1	2	0	2
P62913	RL11_HUMAN	RPL11	P62750	RL23A_HUMAN	RPL23A	2	1	2	0	2
P62913	RL11_HUMAN	RPL11	Q02878	RL6_HUMAN	RPL6	2	1	2	0	2
P62913	RL11_HUMAN	RPL11	P18124	RL7_HUMAN	RPL7	2	1	2	0	2
P62913	RL11_HUMAN	RPL11	P62280	RS11_HUMAN	RPS11	2	1	2	0	2
P62913	RL11_HUMAN	RPL11	P62266	RS23_HUMAN	RPS23	2	1	2	0	2
P62913	RL11_HUMAN	RPL11	P62847	RS24_HUMAN	RPS24	1	1	1	0	1
P62913	RL11_HUMAN	RPL11	P15880	RS2_HUMAN	RPS2	2	1	2	0	2
P62913	RL11_HUMAN	RPL11	P62753	RS6_HUMAN	RPS6	2	1	2	0	2
P62913	RL11_HUMAN	RPL11	P62241	RS8_HUMAN	RPS8	2	1	2	0	2
P62913	RL11_HUMAN	RPL11	P46782	RS5_HUMAN	RPS5	2	1	2	0	2
P62913	RL11_HUMAN	RPL11	P62081	RS7_HUMAN	RPS7	2	1	2	0	2
P62913	RL11_HUMAN	RPL11	P05388	RLA0_HUMAN	RPLP0	2	1	2	0	2
P62913	RL11_HUMAN	RPL11	P39023	RL3_HUMAN	RPL3	2	1	2	0	2
P62913	RL11_HUMAN	RPL11	P42766	RL35_HUMAN	RPL35	2	1	2	0	2
P62913	RL11_HUMAN	RPL11	P18621	RL17_HUMAN	RPL17	2	1	2	0	2
P62913	RL11_HUMAN	RPL11	P62979	RS27A_HUMAN	RPS27A	1	1	1	0	1
P62913	RL11_HUMAN	RPL11	P62910	RL32_HUMAN	RPL32	1	1	1	0	1
P62979	RS27A_HUMAN	RPS27A	P62979	RS27A_HUMAN	RPS27A	1	1	1	0	1
P62979	RS27A_HUMAN	RPS27A	P15880	RS2_HUMAN	RPS2	2	2	2	0	3
P62979	RS27A_HUMAN	RPS27A	P62241	RS8_HUMAN	RPS8	1	1	1	0	1
P62979	RS27A_HUMAN	RPS27A	P62753	RS6_HUMAN	RPS6	1	1	1	0	1
P62979	RS27A_HUMAN	RPS27A	P46782	RS5_HUMAN	RPS5	1	1	1	0	1
P84098	RL19_HUMAN	RPL19	P39023	RL3_HUMAN	RPL3	2	1	2	0	2
P84098	RL19_HUMAN	RPL19	Q02878	RL6_HUMAN	RPL6	2	1	2	0	2
P84098	RL19_HUMAN	RPL19	P18124	RL7_HUMAN	RPL7	2	1	2	0	2
P84098	RL19_HUMAN	RPL19	P08708	RS17_HUMAN	RPS17	1	1	1	0	1
P84098	RL19_HUMAN	RPL19	P62266	RS23_HUMAN	RPS23	2	1	2	0	2
P84098	RL19_HUMAN	RPL19	P15880	RS2_HUMAN	RPS2	2	1	2	0	2
P84098	RL19_HUMAN	RPL19	P46782	RS5_HUMAN	RPS5	2	1	2	0	2
P84098	RL19_HUMAN	RPL19	P62753	RS6_HUMAN	RPS6	2	1	2	0	2
P84098	RL19_HUMAN	RPL19	P62081	RS7_HUMAN	RPS7	2	1	2	0	2
P84098	RL19_HUMAN	RPL19	P62241	RS8_HUMAN	RPS8	3	2	3	0	3
P84098	RL19_HUMAN	RPL19	P62750	RL23A_HUMAN	RPL23A	3	1	3	0	3
P84098	RL19_HUMAN	RPL19	P62847	RS24_HUMAN	RPS24	1	1	1	0	1
P84098	RL19_HUMAN	RPL19	P62280	RS11_HUMAN	RPS11	2	1	2	0	2
P84098	RL19_HUMAN	RPL19	P05388	RLA0_HUMAN	RPLP0	3	1	3	0	3
P84098	RL19_HUMAN	RPL19	P61353	RL27_HUMAN	RPL27	3	1	3	0	3
P84098	RL19_HUMAN	RPL19	P62910	RL32_HUMAN	RPL32	2	1	2	0	2
P84098	RL19_HUMAN	RPL19	P62979	RS27A_HUMAN	RPS27A	1	1	1	0	1
P84098	RL19_HUMAN	RPL19	P42766	RL35_HUMAN	RPL35	1	1	1	0	1
Q02878	RL6_HUMAN	RPL6	P18124	RL7_HUMAN	RPL7	2	1	2	0	2
Q02878	RL6_HUMAN	RPL6	P62280	RS11_HUMAN	RPS11	2	1	2	0	2
Q02878	RL6_HUMAN	RPL6	P05388	RLA0_HUMAN	RPLP0	2	1	2	0	2
Q02878	RL6_HUMAN	RPL6	P08708	RS17_HUMAN	RPS17	1	1	1	0	1
Q02878	RL6_HUMAN	RPL6	P62266	RS23_HUMAN	RPS23	2	1	2	0	2
Q02878	RL6_HUMAN	RPL6	P62847	RS24_HUMAN	RPS24	1	1	1	0	1
Q02878	RL6_HUMAN	RPL6	P15880	RS2_HUMAN	RPS2	2	1	2	0	2
Q02878	RL6_HUMAN	RPL6	P46782	RS5_HUMAN	RPS5	2	1	2	0	2
Q02878	RL6_HUMAN	RPL6	P62753	RS6_HUMAN	RPS6	2	1	2	0	2
Q02878	RL6_HUMAN	RPL6	P62081	RS7_HUMAN	RPS7	2	1	2	0	2
Q02878	RL6_HUMAN	RPL6	P62241	RS8_HUMAN	RPS8	2	1	2	0	2
Q02878	RL6_HUMAN	RPL6	P62979	RS27A_HUMAN	RPS27A	1	1	1	0	1
Q02878	RL6_HUMAN	RPL6	Q9UNX3	RL26L_HUMAN	RPL26L1	2	2	2	0	3
Q02878	RL6_HUMAN	RPL6	P62910	RL32_HUMAN	RPL32	1	1	1	0	1
Q9UNX3	RL26L_HUMAN	RPL26L1	P18621	RL17_HUMAN	RPL17	1	1	1	0	1
Q9UNX3	RL26L_HUMAN	RPL26L1	P42766	RL35_HUMAN	RPL35	1	1	1	0	1
Q9UNX3	RL26L_HUMAN	RPL26L1	P62753	RS6_HUMAN	RPS6	1	1	1	0	1

## Sheet: SC-HS-03010-SC
UniprotID_A	UniProtName_A	GeneName_A	UniprotID_B	UniProtName_B	GeneName_B	Experiments	Methods	Publications	3DStructures	CurationEvents
P04449	RL24A_YEAST	RPL24A	P14126	RL3_YEAST	RPL3	1	1	1	0	1
P04449	RL24A_YEAST	RPL24A	P26321	RL5_YEAST	RPL5	1	1	1	0	1
P0C2H8	RL31A_YEAST	RPL31A	P0CX31	RS24A_YEAST	RPS24A	1	1	1	0	1
P0CX54	RL12B_YEAST	RPL12B	P0CX31	RS24A_YEAST	RPS24A	1	1	1	0	1
P26321	RL5_YEAST	RPL5	P26321	RL5_YEAST	RPL5	1	1	1	0	1
P40693	RLP7_YEAST	RLP7	P40693	RLP7_YEAST	RLP7	6	5	3	0	6
P40693	RLP7_YEAST	RLP7	P0CX54	RL12B_YEAST	RPL12B	1	1	1	0	2
P40693	RLP7_YEAST	RLP7	P0CX24	RL20B_YEAST	RPL20B	1	1	1	0	2
P40693	RLP7_YEAST	RLP7	P05743	RL26A_YEAST	RPL26A	1	1	1	0	1
P40693	RLP7_YEAST	RLP7	P14126	RL3_YEAST	RPL3	1	1	1	0	1
P40693	RLP7_YEAST	RLP7	P0C2H8	RL31A_YEAST	RPL31A	1	1	1	0	1
P40693	RLP7_YEAST	RLP7	P05745	RL36A_YEAST	RPL36A	1	1	1	0	1
P40693	RLP7_YEAST	RLP7	P26321	RL5_YEAST	RPL5	1	1	1	0	1
P40693	RLP7_YEAST	RLP7	P05739	RL6B_YEAST	RPL6B	1	1	1	0	1
P40693	RLP7_YEAST	RLP7	Q12213	RL7B_YEAST	RPL7B	1	1	1	0	2
P40693	RLP7_YEAST	RLP7	P0CX48	RS11B_YEAST	RPS11B	1	1	1	0	1
P40693	RLP7_YEAST	RLP7	P05756	RS13_YEAST	RPS13	1	1	1	0	1
P40693	RLP7_YEAST	RLP7	P39516	RS14B_YEAST	RPS14B	1	1	1	0	1
P40693	RLP7_YEAST	RLP7	Q01855	RS15_YEAST	RPS15	1	1	1	0	1
P40693	RLP7_YEAST	RLP7	P0CX52	RS16B_YEAST	RPS16B	1	1	1	0	2
P40693	RLP7_YEAST	RLP7	P14127	RS17B_YEAST	RPS17B	1	1	1	0	1
P40693	RLP7_YEAST	RLP7	P33442	RS3A1_YEAST	RPS1A	1	1	1	0	1

## Sheet: SC-HS-03010
SC_uniprotIDA	SC_uniprotIDB	HS_uniprotIDA	HS_uniprotIDB
P14127	P05756	P15880	P46782
P14127	P05745	P15880	P62753
P14127	Q12213	P15880	P62241
P14127	P14126	P15880	P62280
P14127	P0CX31	P15880	P08708
P14127	P0CX46	P15880	P62266
P14127	P0CX23	P15880	P62847
P14127	P05739	P15880	P62979
P14127	P0CX36	P15880	P39023
P14127	P0C2H8	P15880	Q02878
P14127	P33442	P15880	P18124
P14127	P04449	P15880	P62906
P14127	P05743	P15880	P62913
P14127	P0CX24	P15880	P18621
P14127	Q01855	P15880	P84098
P14127	P0CX52	P15880	P62750
P14127	P0CX48	P15880	P61353
P14127	P0CX38	P15880	P62910
P05756	P05745	P46782	P62753
P05756	Q12213	P46782	P62241
P05756	P14126	P46782	P62280
P05756	P0CX46	P46782	P62266
P05756	P0CX23	P46782	P62847
P05756	P05739	P46782	P62979
P05756	P0C2H8	P46782	Q02878
P05756	P33442	P46782	P18124
P05756	P0CX24	P46782	P18621
P05756	Q01855	P46782	P84098
P05756	P0CX52	P46782	P62750
P05756	P26321	P46782	P05388
P05745	Q12213	P62753	P62241
P05745	P14126	P62753	P62280
P05745	P0CX31	P62753	P08708
P05745	P0CX46	P62753	P62266
P05745	P0CX23	P62753	P62847
P05745	P05739	P62753	P62979
P05745	P0CX36	P62753	P39023
P05745	P0C2H8	P62753	Q02878
P05745	P33442	P62753	P18124
P05745	P04449	P62753	P62906
P05745	P05743	P62753	P62913
P05745	P0CX24	P62753	P18621
P05745	Q01855	P62753	P84098
P05745	P0CX52	P62753	P62750
P05745	P0CX38	P62753	P62910
P40693	P14126	P62081	P62280
P40693	P0CX46	P62081	P62266
P40693	P0CX23	P62081	P62847
P40693	P0C2H8	P62081	Q02878
Q12213	P14126	P62241	P62280
Q12213	P0CX31	P62241	P08708
Q12213	P0CX46	P62241	P62266
Q12213	P0CX23	P62241	P62847
Q12213	P05739	P62241	P62979
Q12213	P0CX36	P62241	P39023
Q12213	P0C2H8	P62241	Q02878
Q12213	P33442	P62241	P18124
Q12213	P0CX24	P62241	P18621
Q12213	P0CX48	P62241	P61353
Q12213	P26321	P62241	P05388
P14126	P0CX46	P62280	P62266
P14126	P0CX23	P62280	P62847
P14126	P05739	P62280	P62979
P14126	P0C2H8	P62280	Q02878
P14126	P33442	P62280	P18124
P14126	P04449	P62280	P62906
P14126	P0CX24	P62280	P18621
P14126	Q01855	P62280	P84098
P14126	P0CX52	P62280	P62750
P14126	P39516	P62280	P42766
P14126	P26321	P62280	P05388
P0CX31	P0CX46	P08708	P62266
P0CX31	P0CX23	P08708	P62847
P0CX31	P0C2H8	P08708	Q02878
P0CX31	Q01855	P08708	P84098
P0CX31	P0CX48	P08708	P61353
P0CX46	P0CX23	P62266	P62847
P0CX46	P05739	P62266	P62979
P0CX46	P0CX36	P62266	P39023
P0CX46	P0C2H8	P62266	Q02878
P0CX46	P33442	P62266	P18124
P0CX46	P0CX24	P62266	P18621
P0CX46	Q01855	P62266	P84098
P0CX46	P0CX52	P62266	P62750
P0CX46	P0CX48	P62266	P61353
P0CX46	P0CX38	P62266	P62910
P0CX23	P05739	P62847	P62979
P0CX23	P0CX36	P62847	P39023
P0CX23	P0C2H8	P62847	Q02878
P0CX23	P33442	P62847	P18124
P0CX23	P04449	P62847	P62906
P0CX23	P0CX24	P62847	P18621
P0CX23	Q01855	P62847	P84098
P0CX23	P0CX52	P62847	P62750
P0CX23	P0CX48	P62847	P61353
P0CX23	P26321	P62847	P05388
P05739	P0C2H8	P62979	Q02878
P05739	P0CX24	P62979	P18621
P05739	Q01855	P62979	P84098
P05739	P0CX52	P62979	P62750
P05739	P26321	P62979	P05388
P0CX36	P33442	P39023	P18124
P0CX36	P0CX24	P39023	P18621
P0CX36	P0CX52	P39023	P62750
P0CX36	P0CX38	P39023	P62910
P0C2H8	P0CX24	Q02878	P18621
P0C2H8	Q01855	Q02878	P84098
P0C2H8	P0CX52	Q02878	P62750
P0C2H8	P26321	Q02878	P05388
P33442	P04449	P18124	P62906
P33442	P0CX24	P18124	P18621
P33442	Q01855	P18124	P84098
P33442	P0CX52	P18124	P62750
P33442	P0CX38	P18124	P62910
P04449	P0CX52	P62906	P62750
P04449	P0CX38	P62906	P62910
P04449	P26321	P62906	P05388
P0CX24	P0CX38	P18621	P62910
Q01855	P0CX52	P84098	P62750
Q01855	P0CX38	P84098	P62910
P0CX52	P0CX38	P62750	P62910
P0CX52	P26321	P62750	P05388
P0CX54	P0CX48	Q9UNX3	P61353

## Sheet: SC-HS-03010-proved
SC_uniprotIDA	SC_uniprotIDB	HS_uniprotIDA	HS_uniprotIDB
P40693	P14126	P62081	P62280
P40693	P0C2H8	P62081	Q02878
P14126	P04449	P62280	P62906
P0CX31	P0C2H8	P08708	Q02878
P04449	P26321	P62906	P05388
