# Supplementary material for: Discovering large conserved functional components in global network alignment by graph matching
Source: BMC Genomics. 2018 Sep 24;19(Suppl 7):670. doi: 10.1186/s12864-018-5027-9 (PMC6157291; doi:10.1186/s12864-018-5027-9)
Supplement: Supplementary file 7 — The results produced by L-GRAAL. Each pathway pair has four sheets to describe alignment results. The former two sheets represent retrieving results of two species by APID dataserver [38] respectively. The third sheet is direct alignment results of L-GRAAL. The forth sheet is the final conserved interactions of the pathway pair. (XLS 6 kb) [file 12864_2018_5027_MOESM7_ESM.xls]

## Sheet: MM-HS-05200-HS
UniprotID_A	UniProtName_A	GeneName_A	UniprotID_B	UniProtName_B	GeneName_B	Experiments	Methods	Publications	3DStructures	CurationEvents
O60262	GBG7_HUMAN	GNG7	Q9HAV0	GBB4_HUMAN	GNB4	2	2	2	0	3
P04899	GNAI2_HUMAN	GNAI2	O60262	GBG7_HUMAN	GNG7	1	1	1	0	2
P04899	GNAI2_HUMAN	GNAI2	Q9HAV0	GBB4_HUMAN	GNB4	1	1	1	0	1
P05556	ITB1_HUMAN	ITGB1	P05556	ITB1_HUMAN	ITGB1	2	2	2	0	3
P25391	LAMA1_HUMAN	LAMA1	P05556	ITB1_HUMAN	ITGB1	2	2	1	0	2
P84022	SMAD3_HUMAN	SMAD3	P84022	SMAD3_HUMAN	SMAD3	9	8	7	0	9
Q9HAV0	GBB4_HUMAN	GNB4	P04899	GNAI2_HUMAN	GNAI2	2	2	2	0	2
Q9HAV0	GBB4_HUMAN	GNB4	P29992	GNA11_HUMAN	GNA11	1	1	1	0	1
Q9UBI6	GBG12_HUMAN	GNG12	Q9HAV0	GBB4_HUMAN	GNB4	2	2	2	0	2

## Sheet: MM-HS-05200-MM
UniprotID_A	UniProtName_A	GeneName_A	UniprotID_B	UniProtName_B	GeneName_B	Experiments	Methods	Publications	3DStructures	CurationEvents
P10417	BCL2_MOUSE	Bcl2	P01108	MYC_MOUSE	Myc	1	1	1	0	1
P29477	NOS2_MOUSE	Nos2	P29477	NOS2_MOUSE	Nos2	1	1	1	0	1
Q62432	SMAD2_MOUSE	Smad2	P97471	SMAD4_MOUSE	Smad4	6	2	6	0	9
P97471	SMAD4_MOUSE	Smad4	P97471	SMAD4_MOUSE	Smad4	1	1	1	0	1
P10417	BCL2_MOUSE	Bcl2	Q07813	BAX_MOUSE	Bax	5	3	4	0	6
Q07813	BAX_MOUSE	Bax	Q07813	BAX_MOUSE	Bax	2	1	2	1	2

## Sheet: MM-HS-05200
MM_uniprotIDA	MM_uniprotIDB	HS_uniprotIDA	HS_uniprotIDB
P10417	P01108	Q9HAV0	O60262
P10417	Q07813	Q9HAV0	Q9UBI6

## Sheet: MM-HS-05200-proved
MM_uniprotIDA	MM_uniprotIDB	HS_uniprotIDA	HS_uniprotIDB
P10417	P01108	Q9HAV0	O60262
P10417	Q07813	Q9HAV0	Q9UBI6

## Sheet: MM-HS-04141-HS
UniprotID_A	UniProtName_A	GeneName_A	UniprotID_B	UniProtName_B	GeneName_B	Experiments	Methods	Publications	3DStructures	CurationEvents
P14625	ENPL_HUMAN	HSP90B1	P14625	ENPL_HUMAN	HSP90B1	1	1	1	0	1
P14625	ENPL_HUMAN	HSP90B1	Q14697	GANAB_HUMAN	GANAB	1	1	1	0	1
P14625	ENPL_HUMAN	HSP90B1	Q9BUN8	DERL1_HUMAN	DERL1	1	1	1	0	1
P51572	BAP31_HUMAN	BCAP31	Q9BUN8	DERL1_HUMAN	DERL1	3	3	1	0	5
P51572	BAP31_HUMAN	BCAP31	P51572	BAP31_HUMAN	BCAP31	4	3	4	0	4
P51572	BAP31_HUMAN	BCAP31	P49257	LMAN1_HUMAN	LMAN1	2	2	1	0	2
Q96DZ1	ERLEC_HUMAN	ERLEC1	P14625	ENPL_HUMAN	HSP90B1	1	1	1	0	2
Q9BUN8	DERL1_HUMAN	DERL1	Q9BUN8	DERL1_HUMAN	DERL1	1	1	1	0	1

## Sheet: MM-HS-04141-MM
UniprotID_A	UniProtName_A	GeneName_A	UniprotID_B	UniProtName_B	GeneName_B	Experiments	Methods	Publications	3DStructures	CurationEvents
Q01853	TERA_MOUSE	Vcp	Q3UZP4	SVIP_MOUSE	Svip	2	2	1	0	3
Q9CVD2	ATX3_MOUSE	Atxn3	Q01853	TERA_MOUSE	Vcp	1	1	1	0	1
Q9CVD2	ATX3_MOUSE	Atxn3	P63037	DNJA1_MOUSE	Dnaja1	1	1	1	0	1
Q9CVD2	ATX3_MOUSE	Atxn3	Q9CVD2	ATX3_MOUSE	Atxn3	1	1	1	0	1
Q9R049	AMFR_MOUSE	Amfr	Q01853	TERA_MOUSE	Vcp	1	1	1	0	5

## Sheet: MM-HS-04141
MM_uniprotIDA	MM_uniprotIDB	HS_uniprotIDA	HS_uniprotIDB
P63037	Q9CVD2	P14625	Q96DZ1
Q9R049	Q01853	P49257	P51572
Q01853	Q3UZP4	P51572	Q9BUN8

## Sheet: MM-HS-04141-proved
MM_uniprotIDA	MM_uniprotIDB	HS_uniprotIDA	HS_uniprotIDB
P63037	Q9CVD2	P14625	Q96DZ1
Q9R049	Q01853	P49257	P51572
Q01853	Q3UZP4	P51572	Q9BUN8
