# Supplementary material for: Discovering large conserved functional components in global network alignment by graph matching
Source: BMC Genomics. 2018 Sep 24;19(Suppl 7):670. doi: 10.1186/s12864-018-5027-9 (PMC6157291; doi:10.1186/s12864-018-5027-9)
Supplement: Supplementary file 8 — The results produced by MAGNA. Each pathway pair has four sheets to describe alignment results. The former two sheets represent retrieving results of two species by APID dataserver [38] respectively. The third sheet is direct alignment results of NETAL. The forth sheet is the final conserved interactions of the pathway pair. (XLS 9 kb) [file 12864_2018_5027_MOESM8_ESM.xls]

## Sheet: MM-HS-05200-HS
UniprotID_A	UniProtName_A	GeneName_A	UniprotID_B	UniProtName_B	GeneName_B	Experiments	Methods	Publications	3DStructures	CurationEvents
P02751	FINC_HUMAN	FN1	P02751	FINC_HUMAN	FN1	2	2	2	1	2
P08253	MMP2_HUMAN	MMP2	P02751	FINC_HUMAN	FN1	1	1	1	0	1
P04637	P53_HUMAN	TP53	P04637	P53_HUMAN	TP53	22	9	20	2	23
Q09472	EP300_HUMAN	EP300	P04637	P53_HUMAN	TP53	93	12	73	1	103
P38936	CDN1A_HUMAN	CDKN1A	P04637	P53_HUMAN	TP53	8	5	7	0	9
Q15796	SMAD2_HUMAN	SMAD2	P04637	P53_HUMAN	TP53	9	6	6	0	13
P10275	ANDR_HUMAN	AR	P04637	P53_HUMAN	TP53	1	1	1	0	1
P05129	KPCG_HUMAN	PRKCG	P05129	KPCG_HUMAN	PRKCG	1	1	1	0	1
P40692	MLH1_HUMAN	MLH1	P09211	GSTP1_HUMAN	GSTP1	1	1	1	0	3
P09211	GSTP1_HUMAN	GSTP1	P09211	GSTP1_HUMAN	GSTP1	2	2	1	0	2
P02751	FINC_HUMAN	FN1	P09211	GSTP1_HUMAN	GSTP1	2	1	2	0	2
P10275	ANDR_HUMAN	AR	P10275	ANDR_HUMAN	AR	11	6	9	0	11
P04637	P53_HUMAN	TP53	P11274	BCR_HUMAN	BCR	4	4	2	0	5
P11274	BCR_HUMAN	BCR	P11274	BCR_HUMAN	BCR	1	1	1	0	1
P25963	IKBA_HUMAN	NFKBIA	P25963	IKBA_HUMAN	NFKBIA	3	3	2	0	4
P04637	P53_HUMAN	TP53	P25963	IKBA_HUMAN	NFKBIA	3	3	1	0	3
Q92769	HDAC2_HUMAN	HDAC2	P25963	IKBA_HUMAN	NFKBIA	1	1	1	0	1
O96020	CCNE2_HUMAN	CCNE2	P38936	CDN1A_HUMAN	CDKN1A	10	6	7	0	12
P38936	CDN1A_HUMAN	CDKN1A	P38936	CDN1A_HUMAN	CDKN1A	1	1	1	0	1
P48736	PK3CG_HUMAN	PIK3CG	P48736	PK3CG_HUMAN	PIK3CG	1	1	1	0	1
P11274	BCR_HUMAN	BCR	P48736	PK3CG_HUMAN	PIK3CG	3	3	2	0	3
P04637	P53_HUMAN	TP53	P49841	GSK3B_HUMAN	GSK3B	5	5	3	0	6
P49841	GSK3B_HUMAN	GSK3B	P49841	GSK3B_HUMAN	GSK3B	4	3	4	5	4
P10275	ANDR_HUMAN	AR	P49841	GSK3B_HUMAN	GSK3B	3	3	1	0	3
Q9Y243	AKT3_HUMAN	AKT3	P49841	GSK3B_HUMAN	GSK3B	1	1	1	0	1
P10275	ANDR_HUMAN	AR	Q09472	EP300_HUMAN	EP300	6	4	5	0	6
Q09472	EP300_HUMAN	EP300	Q09472	EP300_HUMAN	EP300	18	4	18	0	18
P38936	CDN1A_HUMAN	CDKN1A	Q09472	EP300_HUMAN	EP300	2	2	1	0	2
Q15796	SMAD2_HUMAN	SMAD2	Q15796	SMAD2_HUMAN	SMAD2	6	4	6	0	6
Q92769	HDAC2_HUMAN	HDAC2	Q15796	SMAD2_HUMAN	SMAD2	2	2	1	0	2
Q09472	EP300_HUMAN	EP300	Q15796	SMAD2_HUMAN	SMAD2	6	3	6	0	6
P10275	ANDR_HUMAN	AR	Q92769	HDAC2_HUMAN	HDAC2	1	1	1	0	1
P04637	P53_HUMAN	TP53	Q92769	HDAC2_HUMAN	HDAC2	8	4	8	0	8
Q92769	HDAC2_HUMAN	HDAC2	Q92769	HDAC2_HUMAN	HDAC2	3	1	3	0	4
P38936	CDN1A_HUMAN	CDKN1A	Q92769	HDAC2_HUMAN	HDAC2	1	1	1	0	1
Q9UMX1	SUFU_HUMAN	SUFU	Q9UMX1	SUFU_HUMAN	SUFU	2	2	2	0	3

## Sheet: MM-HS-05200-MM
UniprotID_A	UniProtName_A	GeneName_A	UniprotID_B	UniProtName_B	GeneName_B	Experiments	Methods	Publications	3DStructures	CurationEvents
O09106	HDAC1_MOUSE	Hdac1	O09106	HDAC1_MOUSE	Hdac1	1	1	1	0	1
P05532	KIT_MOUSE	Kit	P26450	P85A_MOUSE	Pik3r1	2	2	2	0	3
P05532	KIT_MOUSE	Kit	O08908	P85B_MOUSE	Pik3r2	1	1	1	0	2
P09581	CSF1R_MOUSE	Csf1r	P09581	CSF1R_MOUSE	Csf1r	1	1	1	0	1
P09581	CSF1R_MOUSE	Csf1r	P26450	P85A_MOUSE	Pik3r1	2	2	2	0	2
P30285	CDK4_MOUSE	Cdk4	P46414	CDN1B_MOUSE	Cdkn1b	6	2	6	0	7
P56546	CTBP2_MOUSE	Ctbp2	P56546	CTBP2_MOUSE	Ctbp2	1	1	1	0	1
P63085	MK01_MOUSE	Mapk1	P63085	MK01_MOUSE	Mapk1	3	3	1	0	3

## Sheet: MM-HS-05200
MM_uniprotIDA	MM_uniprotIDB	HS_uniprotIDA	HS_uniprotIDB
P30285	P46414	P49841	P10275
Q9WTK5	O09106	P25963	P04637
P05532	O08908	P38936	O96020
P05532	P26450	P38936	Q09472
P09581	P26450	Q15796	Q09472

## Sheet: MM-HS-05200-proved
MM_uniprotIDA	MM_uniprotIDB	HS_uniprotIDA	HS_uniprotIDB
P30285	P46414	P49841	P10275
P05532	O08908	P38936	O96020
P05532	P26450	P38936	Q09472
P09581	P26450	Q15796	Q09472

## Sheet: MM-HS-05169-HS
UniprotID_A	UniProtName_A	GeneName_A	UniprotID_B	UniProtName_B	GeneName_B	Experiments	Methods	Publications	3DStructures	CurationEvents
P04637	P53_HUMAN	TP53	P04637	P53_HUMAN	TP53	22	9	20	2	23
P04637	P53_HUMAN	TP53	P63104	1433Z_HUMAN	YWHAZ	5	4	3	0	5
P04637	P53_HUMAN	TP53	Q13200	PSMD2_HUMAN	PSMD2	1	1	1	0	1
P04637	P53_HUMAN	TP53	Q92769	HDAC2_HUMAN	HDAC2	8	4	8	0	8
P04637	P53_HUMAN	TP53	P25963	IKBA_HUMAN	NFKBIA	3	3	1	0	3
P0DMV8	HS71A_HUMAN	HSPA1A	P04637	P53_HUMAN	TP53	6	4	5	0	7
P0DMV8	HS71A_HUMAN	HSPA1A	P0DMV8	HS71A_HUMAN	HSPA1A	1	1	1	2	1
P19525	E2AK2_HUMAN	EIF2AK2	P19525	E2AK2_HUMAN	EIF2AK2	6	5	5	1	6
P19525	E2AK2_HUMAN	EIF2AK2	P04637	P53_HUMAN	TP53	4	4	1	0	6
P19525	E2AK2_HUMAN	EIF2AK2	P0DMV8	HS71A_HUMAN	HSPA1A	1	1	1	0	1
P19525	E2AK2_HUMAN	EIF2AK2	P25963	IKBA_HUMAN	NFKBIA	1	1	1	0	1
P25963	IKBA_HUMAN	NFKBIA	P25963	IKBA_HUMAN	NFKBIA	3	3	2	0	4
P56524	HDAC4_HUMAN	HDAC4	P63104	1433Z_HUMAN	YWHAZ	6	5	5	0	8
P56524	HDAC4_HUMAN	HDAC4	P56524	HDAC4_HUMAN	HDAC4	4	3	3	0	4
P56524	HDAC4_HUMAN	HDAC4	P25963	IKBA_HUMAN	NFKBIA	1	1	1	0	1
P63104	1433Z_HUMAN	YWHAZ	Q9Y6K9	NEMO_HUMAN	IKBKG	1	1	1	0	1
P63104	1433Z_HUMAN	YWHAZ	P0DMV8	HS71A_HUMAN	HSPA1A	3	3	1	0	3
P63104	1433Z_HUMAN	YWHAZ	P63104	1433Z_HUMAN	YWHAZ	8	6	7	1	9
Q09472	EP300_HUMAN	EP300	P04637	P53_HUMAN	TP53	93	12	73	1	103
Q09472	EP300_HUMAN	EP300	Q09472	EP300_HUMAN	EP300	18	4	18	0	18
Q09472	EP300_HUMAN	EP300	P63104	1433Z_HUMAN	YWHAZ	1	1	1	0	1
Q13200	PSMD2_HUMAN	PSMD2	P63104	1433Z_HUMAN	YWHAZ	1	1	1	0	1
Q13200	PSMD2_HUMAN	PSMD2	Q13200	PSMD2_HUMAN	PSMD2	1	1	1	0	1
Q92769	HDAC2_HUMAN	HDAC2	Q92769	HDAC2_HUMAN	HDAC2	3	1	3	0	4
Q92769	HDAC2_HUMAN	HDAC2	P25963	IKBA_HUMAN	NFKBIA	1	1	1	0	1
Q9UQL6	HDAC5_HUMAN	HDAC5	P63104	1433Z_HUMAN	YWHAZ	4	3	3	0	4
Q9UQL6	HDAC5_HUMAN	HDAC5	Q9UQL6	HDAC5_HUMAN	HDAC5	4	2	4	0	4
Q9UQL6	HDAC5_HUMAN	HDAC5	P25963	IKBA_HUMAN	NFKBIA	1	1	1	0	1
Q9UQL6	HDAC5_HUMAN	HDAC5	P56524	HDAC4_HUMAN	HDAC4	2	1	2	0	4
Q9UQL6	HDAC5_HUMAN	HDAC5	P04637	P53_HUMAN	TP53	1	1	1	0	1
Q9UQL6	HDAC5_HUMAN	HDAC5	P0DMV8	HS71A_HUMAN	HSPA1A	1	1	1	0	1
Q9UQL6	HDAC5_HUMAN	HDAC5	Q13200	PSMD2_HUMAN	PSMD2	1	1	1	0	1
Q9Y6K9	NEMO_HUMAN	IKBKG	Q9Y6K9	NEMO_HUMAN	IKBKG	17	7	12	2	18
Q9Y6K9	NEMO_HUMAN	IKBKG	P25963	IKBA_HUMAN	NFKBIA	25	6	23	0	27
Q9Y6K9	NEMO_HUMAN	IKBKG	P0DMV8	HS71A_HUMAN	HSPA1A	2	2	1	0	2

## Sheet: MM-HS-05169-MM
UniprotID_A	UniProtName_A	GeneName_A	UniprotID_B	UniProtName_B	GeneName_B	Experiments	Methods	Publications	3DStructures	CurationEvents
O09106	HDAC1_MOUSE	Hdac1	O09106	HDAC1_MOUSE	Hdac1	1	1	1	0	1
P39429	TRAF2_MOUSE	Traf2	Q60855	RIPK1_MOUSE	Ripk1	3	2	2	0	3
P39429	TRAF2_MOUSE	Traf2	P39429	TRAF2_MOUSE	Traf2	1	1	1	0	1
P39429	TRAF2_MOUSE	Traf2	Q60803	TRAF3_MOUSE	Traf3	1	1	1	0	2
P70196	TRAF6_MOUSE	Traf6	P17879	HS71B_MOUSE	Hspa1b	3	3	1	0	4
P70196	TRAF6_MOUSE	Traf6	P70196	TRAF6_MOUSE	Traf6	2	2	2	0	2
Q60803	TRAF3_MOUSE	Traf3	P70196	TRAF6_MOUSE	Traf6	1	1	1	0	2
Q60855	RIPK1_MOUSE	Ripk1	P70196	TRAF6_MOUSE	Traf6	1	1	1	0	1

## Sheet: MM-HS-05169
MM_uniprotIDA	MM_uniprotIDB	HS_uniprotIDA	HS_uniprotIDB
P70196	Q60855	P63104	Q9UQL6
P39429	Q60855	P56524	Q9UQL6
O09106	Q9WTK5	P04637	P25963

## Sheet: MM-HS-05169-proved
MM_uniprotIDA	MM_uniprotIDB	HS_uniprotIDA	HS_uniprotIDB
P70196	Q60855	P63104	Q9UQL6
P39429	Q60855	P56524	Q9UQL6

## Sheet: AT-HS-03040-HS
UniprotID_A	UniProtName_A	GeneName_A	UniprotID_B	UniProtName_B	GeneName_B	Experiments	Methods	Publications	3DStructures	CurationEvents
P09661	RU2A_HUMAN	SNRPA1	O14776	TCRG1_HUMAN	TCERG1	2	2	2	0	2
O14776	TCRG1_HUMAN	TCERG1	O75533	SF3B1_HUMAN	SF3B1	3	3	2	0	3
P09661	RU2A_HUMAN	SNRPA1	O75533	SF3B1_HUMAN	SF3B1	3	2	3	0	4
P09651	ROA1_HUMAN	HNRNPA1	P09651	ROA1_HUMAN	HNRNPA1	2	2	1	0	2

## Sheet: AT-HS-03040-AT
UniprotID_A	UniProtName_A	GeneName_A	UniprotID_B	UniProtName_B	GeneName_B	Experiments	Methods	Publications	3DStructures	CurationEvents
Q8VYA5	RSZ33_ARATH	RS2Z33	O22315	SR34_ARATH	SR34	3	2	2	0	4
Q9FMG4	SC35_ARATH	SC35	Q9FMG4	SC35_ARATH	SC35	1	1	1	0	1
Q8VYA5	RSZ33_ARATH	RS2Z33	Q9FMG4	SC35_ARATH	SC35	1	1	1	0	1
Q9SEU4	SRC33_ARATH	SCL33	Q9SEU4	SRC33_ARATH	SCL33	4	3	2	0	5
Q9FMG4	SC35_ARATH	SC35	Q9SEU4	SRC33_ARATH	SCL33	1	1	1	0	1
Q8VYA5	RSZ33_ARATH	RS2Z33	Q9SEU4	SRC33_ARATH	SCL33	1	1	1	0	1

[truncated: 2 more sheets: AT-HS-03040, AT-HS-03040-proved]
